# Supplementary material for: Supplementary feeding of cattle-yak in the cold season alters rumen microbes, volatile fatty acids, and expression of SGLT1 in the rumen epithelium
Source: PeerJ. 2021 Mar 18;9:e11048. doi: 10.7717/peerj.11048 (PMC7982075; doi:10.7717/peerj.11048)
Supplement: Supplemental Information 2 [file peerj-09-11048-s002.xlsx]

## Sheet: KEGG
Class1	Class2	G+S	G	G+S: parent seq. count	G: parent seq. count	A1: rel. freq. (%)	B2: rel. freq. (%)	p-values	p-values (corrected)	Effect size	95.0% lower CI	95.0% upper CI	Note
Metabolism	Carbohydrate metabolism	2105652	2411072	14289299	15850256	14.7359	15.2116	0	0	-0.475699	-0.501214	-0.450183
Metabolism	Lipid metabolism	473911	532953	14289299	15850256	3.31654	3.36243	2.56051e-12	4.07785e-12	-0.0458804	-0.0587369	-0.0330239
Metabolism	Metabolism of cofactors and vitamins	960211	1017461	14289299	15850256	6.71979	6.41921	0	0	0.300582	0.282846	0.318318
Metabolism	Energy metabolism	997641	1069140	14289299	15850256	6.98174	6.74525	0	0	0.236481	0.218384	0.254579
Metabolism	Nucleotide metabolism	843645	914323	14289299	15850256	5.90403	5.76851	0	0	0.135527	0.118749	0.152306
Metabolism	Biosynthesis of other secondary metabolites	212762	223821	14289299	15850256	1.48896	1.4121	0	0	0.0768633	0.0682962	0.0854305
Metabolism	Amino acid metabolism	1616342	1766021	14289299	15850256	11.3116	11.1419	0	0	0.169647	0.147059	0.192236
Metabolism	Metabolism of terpenoids and polyketides	272689	300452	14289299	15850256	1.90834	1.89557	0.0103296	0.0130639	0.0127785	0.00299852	0.0225586
Metabolism	Xenobiotics biodegradation and metabolism	227240	284379	14289299	15850256	1.59028	1.79416	0	0	-0.203879	-0.2131	-0.194659
Metabolism	Metabolism of other amino acids	297248	315140	14289299	15850256	2.08021	1.98823	0	0	0.0919811	0.0818692	0.102093
Metabolism	Glycan biosynthesis and metabolism	388554	316429	14289299	15850256	2.7192	1.99637	0	0	0.72283	0.71193	0.733731
Genetic Information Processing	Translation	812696	886306	14289299	15850256	5.68744	5.59175	0	0	0.0956992	0.0791893	0.112209
Metabolism	Global and overview maps	2056753	2309670	14289299	15850256	14.3937	14.5718	0	0	-0.178156	-0.203328	-0.152984
Human Diseases	Drug resistance	119085	114802	14289299	15850256	0.833386	0.724291	0	0	0.109095	0.102785	0.115404
Environmental Information Processing	Membrane transport	565706	746427	14289299	15850256	3.95895	4.70924	0	0	-0.750294	-0.764832	-0.735756
Environmental Information Processing	Signal transduction	384927	464592	14289299	15850256	2.69381	2.93113	0	0	-0.237319	-0.24914	-0.225499
Cellular Processes	Cell motility	229732	327153	14289299	15850256	1.60772	2.06402	0	0	-0.456303	-0.465882	-0.446723
Genetic Information Processing	Folding, sorting and degradation	316993	346296	14289299	15850256	2.21839	2.1848	3.45279e-10	5.3025e-10	0.0335968	0.0230905	0.0441031
Genetic Information Processing	Transcription	35087	40221	14289299	15850256	0.245547	0.253756	6.52081e-06	9.04499e-06	-0.00820877	-0.0117882	-0.00462931
Genetic Information Processing	Replication and repair	705923	768444	14289299	15850256	4.94022	4.84815	0	0	0.0920725	0.0766305	0.107515
Organismal Systems	Endocrine system	80067	88373	14289299	15850256	0.560328	0.557549	0.306843	0.376979	0.00277904	-0.00256472	0.0081228
Environmental Information Processing	Signaling molecules and interaction	0	0	14289299	15850256	0	0	1	1.13158	0	-1.30409e-05	1.30409e-05
Cellular Processes	Cell growth and death	111479	119169	14289299	15850256	0.780157	0.751843	0	0	0.0283145	0.0220649	0.0345641
Cellular Processes	Transport and catabolism	77929	56349	14289299	15850256	0.545366	0.355508	0	0	0.189858	0.185031	0.194684
Organismal Systems	Circulatory system	0	0	14289299	15850256	0	0	1	1.10256	0	-1.30409e-05	1.30409e-05
Organismal Systems	Development	0	0	14289299	15850256	0	0	1	1.075	0	-1.30409e-05	1.30409e-05
Cellular Processes	Cellular community	0	0	14289299	15850256	0	0	1	1.04878	0	-1.30409e-05	1.30409e-05
Organismal Systems	Immune system	19256	20591	14289299	15850256	0.134758	0.12991	0.000255349	0.000343125	0.00484861	0.00223513	0.00746209
Organismal Systems	Environmental adaptation	26088	31230	14289299	15850256	0.18257	0.197032	0	0	-0.0144613	-0.0175832	-0.0113394
Organismal Systems	Nervous system	47328	50598	14289299	15850256	0.331213	0.319225	7.79202e-09	1.15537e-08	0.0119878	0.00790204	0.0160735
Organismal Systems	Sensory system	0	0	14289299	15850256	0	0	1	1.02381	0	-1.30409e-05	1.30409e-05
Human Diseases	Endocrine and metabolic diseases	23912	23584	14289299	15850256	0.167342	0.148793	0	0	0.0185495	0.0156918	0.0214071
Organismal Systems	Excretory system	6323	5397	14289299	15850256	0.0442499	0.0340499	0	0	0.0102	0.00876777	0.0116322
Organismal Systems	Digestive system	7158	5350	14289299	15850256	0.0500934	0.0337534	0	0	0.01634	0.014856	0.0178241
Human Diseases	Neurodegenerative diseases	21226	19097	14289299	15850256	0.148545	0.120484	0	0	0.0280609	0.0254203	0.0307015
Human Diseases	Substance dependence	135	417	14289299	15850256	0.000944763	0.00263087	0	0	-0.00168611	-0.00199774	-0.00137447
Human Diseases	Infectious diseases: Bacterial	109566	122010	14289299	15850256	0.76677	0.769767	0.346721	0.414139	-0.00299715	-0.00925261	0.00325831
Human Diseases	Infectious diseases: Parasitic	2023	2918	14289299	15850256	0.0141574	0.0184098	0	0	-0.00425235	-0.00517459	-0.00333011
Human Diseases	Infectious diseases: Viral	45	85	14289299	15850256	0.000314921	0.000536269	0.00316146	0.00411948	-0.000221348	-0.000380892	-6.18043e-05
Human Diseases	Cancers: Overview	116920	132433	14289299	15850256	0.818235	0.835526	1.65937e-07	2.37843e-07	-0.0172913	-0.0237771	-0.0108054
Human Diseases	Cancers: Specific types	10208	11294	14289299	15850256	0.0714381	0.0712544	0.850404	0.988307	0.000183704	-0.00173848	0.00210589
Human Diseases	Immune diseases	6839	6259	14289299	15850256	0.047861	0.0394883	0	0	0.00837267	0.00686206	0.00988328
Human Diseases	Cardiovascular diseases	0	0	14289299	15850256	0	0	1	1	0	-1.30409e-05	1.30409e-05

## Sheet: COG
Class1	Class2	G+S	G	G+S: parent seq. count	G: parent seq. count	G+S: rel. freq. (%)	G: rel. freq. (%)	p-values	p-values (corrected)	Effect size	95.0% lower CI	95.0% upper CI
INFORMATION STORAGE AND PROCESSING	RNA processing and modification	512	926	21069249	24382045	0.00243008	0.00379788	1.11022e-16	1.63268e-16	-0.00136779	-0.00169917	-0.00103642
INFORMATION STORAGE AND PROCESSING	Chromatin structure and dynamics	2732	3650	21069249	24382045	0.0129668	0.01497	1.22454e-08	1.53067e-08	-0.00200327	-0.00269911	-0.00130742
METABOLISM	Energy production and conversion	1182787	1295787	21069249	24382045	5.61381	5.31451	0	0	0.299294	0.286023	0.312565
CELLULAR PROCESSES AND SIGNALING	Cell cycle control, cell division, chromosome partitioning	284753	333209	21069249	24382045	1.35151	1.36662	1.15451e-05	1.37442e-05	-0.0151063	-0.0218637	-0.00834891
METABOLISM	Amino acid transport and metabolism	1639631	1947019	21069249	24382045	7.7821	7.98546	0	0	-0.203358	-0.21907	-0.187645
METABOLISM	Nucleotide transport and metabolism	635155	702490	21069249	24382045	3.01461	2.88118	0	0	0.133429	0.123552	0.143307
METABOLISM	Carbohydrate transport and metabolism	1660912	2025648	21069249	24382045	7.88311	8.30795	0	0	-0.42484	-0.440736	-0.408944
METABOLISM	Coenzyme transport and metabolism	903788	965536	21069249	24382045	4.28961	3.96003	0	0	0.329578	0.31796	0.341196
METABOLISM	Lipid transport and metabolism	521493	579456	21069249	24382045	2.47514	2.37657	0	0	0.0985696	0.0895851	0.107554
INFORMATION STORAGE AND PROCESSING	Translation, ribosomal structure and biogenesis	1474554	1605117	21069249	24382045	6.99861	6.58319	0	0	0.415415	0.400724	0.430105
INFORMATION STORAGE AND PROCESSING	Transcription	1709280	2208387	21069249	24382045	8.11268	9.05743	0	0	-0.944755	-0.961064	-0.928446
INFORMATION STORAGE AND PROCESSING	Replication, recombination and repair	1525811	1765714	21069249	24382045	7.24189	7.24186	0.997491	1.08423	2.42422e-05	-0.0150944	0.0151429
CELLULAR PROCESSES AND SIGNALING	Cell wall/membrane/envelope biogenesis	1508584	1510792	21069249	24382045	7.16012	6.19633	0	0	0.963792	0.949197	0.978388
CELLULAR PROCESSES AND SIGNALING	Cell motility	284168	394220	21069249	24382045	1.34873	1.61685	0	0	-0.268112	-0.275144	-0.261081
CELLULAR PROCESSES AND SIGNALING	Posttranslational modification, protein turnover, chaperones	688880	736828	21069249	24382045	3.2696	3.02201	0	0	0.247589	0.23739	0.257787
METABOLISM	Inorganic ion transport and metabolism	925577	1032281	21069249	24382045	4.39302	4.23378	0	0	0.159248	0.147388	0.171108
METABOLISM	Secondary metabolites biosynthesis, transport and catabolism	220344	260283	21069249	24382045	1.04581	1.06752	9.5024e-13	1.31978e-12	-0.0217106	-0.0276782	-0.0157431
POORLY CHARACTERIZED	General function prediction only	2377231	2753112	21069249	24382045	11.2829	11.2916	0.360124	0.409232	-0.0086136	-0.02707	0.00984282
POORLY CHARACTERIZED	Function unknown	1361443	1657582	21069249	24382045	6.46175	6.79837	0	0	-0.336618	-0.351119	-0.322117
CELLULAR PROCESSES AND SIGNALING	Signal transduction mechanisms	1107191	1428235	21069249	24382045	5.25501	5.85773	0	0	-0.602723	-0.616061	-0.589386
CELLULAR PROCESSES AND SIGNALING	Intracellular trafficking, secretion, and vesicular transport	440099	456761	21069249	24382045	2.08882	1.87335	0	0	0.215472	0.207323	0.22362
CELLULAR PROCESSES AND SIGNALING	Defense mechanisms	609573	712506	21069249	24382045	2.89319	2.92226	6.02896e-09	7.93284e-09	-0.0290689	-0.0388714	-0.0192663
CELLULAR PROCESSES AND SIGNALING	Extracellular structures	0	0	21069249	24382045	0	0	1	1.04167	0	-8.67052e-06	8.67052e-06
CELLULAR PROCESSES AND SIGNALING	Nuclear structure	0	0	21069249	24382045	0	0	1	1	0	-8.67052e-06	8.67052e-06
CELLULAR PROCESSES AND SIGNALING	Cytoskeleton	4751	6506	21069249	24382045	0.0225495	0.0266836	0	0	-0.00413412	-0.00505457	-0.00321367
