# Supplementary material for: Supplementary feeding of cattle-yak in the cold season alters rumen microbes, volatile fatty acids, and expression of SGLT1 in the rumen epithelium
Source: PeerJ. 2021 Mar 18;9:e11048. doi: 10.7717/peerj.11048 (PMC7982075; doi:10.7717/peerj.11048)
Supplement: Supplemental Information 4 [file peerj-09-11048-s004.fasta]

>OTU1
GTGGGGAATATTGGGCAATGGGCGAAAGCCTGACCCAGCAACGCCGCGTGAAGGATGACGGTCTTCGGATTGTAAACTTC
TTTAATTGGGGAAGAACAAAATGACCTACCCAAAGAATAAGTCACGGCTAACTACGTGCCAGCAGCCGCGGTAATACGTA
GGTGACAAGCGTTATCCGGATTTACTGGGCGTAAAGGGCGTGTAGGCGGTCTTGCAAGTCAGAAGTGAAATTCCTGAGCT
CAACTCGGGCGCTGCTTCTGAAACTGCAGGACTTGAGTGCTGGAGGGGATAGCGGAATTCCTAGTGGAGCGGTAAAATGC
GCAGATATTAGGAAGAACACCGGTGGCGAAGGCGGCTATCTGGACAGTAACTGACGCTGAGGCGCGAAAGCGTGGGGAGC
AAACAGG
>OTU2
GTGGGGAATATTGGGCAATGGGGGAAACCCTGACCCAGCAACGCCGCGTGAGGGAAGAAGGTTTTCGGATCGTAAACCTC
TGTCCTTGGTGAAGAGAAAGAGACGGTAGCCAAGGAGGAAGCCCCGGCTAACTACGTGCCAGCAGCCGCGGTAATACGTA
GGGGGCGAGCGTTGTCCGGAATGATTGGGCGTAAAGGGCGCGTAGGCGGCCCGGTAAGTCTGGAGTGAAAGTCCTGCTTT
TAAGGTGGGAATTGCTTTGGATACTGTCGGGCTTGAGTGCAGGAGAGGTAAGTGGAATTCCCAGTGTAGCGGTGAAATGC
GTAGAGATTGGGAGGAACACCAGTGGCGAAGGCGACTTACTGGACTGTAACTGACGCTGAGGCGCGAAAGTGTGGGGAGC
AAACAGG
>OTU3
GTGAGGAATATTGGACAATGGCCGGAAGGCTGATCCAGCCATGCCGCGTGCGGGAAGACGGCCCTATGGGTTGTAAACCG
CTTTTGCGAGGGAGCAATAAGTGCAACGTGTTGCGCGATGAGAGTACCTCGCGAATAAGCATCGGCTAACTCCGTGCCAG
CAGCCGCGGTAATACGGAGGATGCAAGCGTTATCCGGATTTATTGGGTTTAAAGGGTGCGCAGGCGGCTTGTTAAGCGGG
AGGTGAAATGCCGGCGCTCAACGTCGGAAGTGCCTCCCGAACTGGTGAGCTTGAATGACTCTGCCGTGGGAGGAATGTGT
AGTGTAGCGGTGAAATGCTTAGAGATTACACAGAACACCGATTGCGAAGGCATCTCACGAAGGGTTGATTGACGCTGAGG
CACGAAAGCGTGGGGATCAAACAGG
>OTU4
GTGAGGAATATTGGTCAATGGGCGCAGGCCTGAACCAGCCAAGTCGCGTGCGGGAGGACGGCCCTACGGGTTGTAAACCG
CTTTAGCCGGGGAGTAACGTGCGGCACGCGTGCCGCCTTGAGAGTACCCGGAGAATAAGCATCGGCTAACTCCGTGCCAG
CAGCCGCGGTAATACGGAGGATGCGAGCGTTATCCGGATTCATTGGGTTTAAAGGGTGCGCAGGCGGCGCCCCAAGTCAG
CGGTCAAAGTTCCGGGCTCAACCCGGTGATGCCGTTGAAACTGGGGTGCTTGAGCAGGTGCGACGGAGGCGGAATGCGTG
GTGTAGCGGTGAAATGCATAGATATCACGCAGAACCCCGATTGCGAAGGCAGCTTCCGAGCACCCGTCTGACGCTGAGGC
ACGAAAGCGTGGGTATCGAACAGG
>OTU5
GTGGGGAATATTGGGCAATGGGCGAAAGCCTGACCCAGCAACGCCGCGTGAAGGAAGAAGGTCTTCGGATTGTAAACTTC
TTTTATGAGGGACGAAGGACGTGACGGTACCTCATGAATAAGCCACGGCTAACTACGTGCCAGCAGCCGCGGTAATACGT
AGGTGGCAAGCGTTATCCGGATTTACTGGGTGTAAAGGGCGCGTAGGCGGGGATGCAAGTCAGATGTGAAATCTATGGGC
TTAACCCATAAACTGCATTTGAAACTGTATCTCTTGAGTGCTGGAGAGGTAGACGGAATTCCTTGTGTAGCGGTGAAATG
CGTAGATATAAGGAAGAACACCAGTGGCGAAGGCGGTCTACTGGACAGTAACTGACGCTGAGGCGCGAAAGCGTGGGGAG
CAAACAGG
>OTU6
GTGAGGAATATTGGACAATGGCCGGAAGGCTGATCCAGCCATGCCGCGTGCGGGATGACGGCCCTATGGGTTGTAAACCG
CTTTTGCCGGGGAGCAATAAGGCCCACGCGTGGGCCGACGAGAGTACCCGGCGAATAAGCATCGGCTAACTCCGTGCCAG
CAGCCGCGGTAATACGGAGGATGCAAGCGTTATCCGGATTTATTGGGTTTAAAGGGTGCGCAGGCGGCTTGCTAAGCGGG
AGGTGAAATGCCGGCGCTCAACGTCGGAAGTGCCTCCCGAACTGGTGGGCTGGAATGACTCTGCCGTGGGAGGAATGTGT
AGTGTAGCGGTGAAATGCTTAGAGATTACACAGAACACCGATTGCGAAGGCATCTCACGAAGGGTTGATTGACGCTGAGG
CACGAAAGCGTGGGGATCAAACAGG
>OTU7
GTAAGGGATATTGGTCAATGGGGGGAACCCTGAACCAGCCATGCCGCGTGAGGGAATGAGGCCCTACGGGTCGTGAACCT
CTTTTATTCGGGGACAACGGCGGCGTCGCGAACGCCGCGTGAGGGTACCGAAGGAATAAGCGTCGGCTAACTCCGTGCCA
GCAGCCGCGGTAATACGGAGGACGCGAGCGTTATCCGGATTCATTGGGTTTAAAGGGTGCGCAGGCGGCCGTGCAAGTCA
GCGGTGAAAGCCCGGGGCTCAACCCCGGAAGTGCCGTTGATACTGCATGGCTGGAATGCGGTCGAGGCGGGCGGAACGTG
GCGTGTAGCGGTGAAATGCGTAGATATGCCACAGAACGCCGATAGCGGAGGCAGCTCGCCAGGCCTGCATTGACGCTCGG
GCACGAAAGCGTGGGGATCGAACAGG
>OTU8
GTAAGGGATATTGGTCAATGGGCGGAAGCCTGAACCAGCCATGCCGCGTGAGGGAATGAGGCCCTACGGGTCGTGAACCT
CTTTTACACGGGGACAAGGACGGCGTCGCGAACGCCGTTTGAGGGTACCGTGGGAATAAGCGTCGGCTAACTCCGTGCCA
GCAGCCGCGGTAATACGGAGGACGCGAGCGTTATCCGGATTCATTGGGTTTAAAGGGTGCGCAGGCGGCCATGCAAGTCA
GCGGTGAAAGCCCGGGGCCCAACCCCGGAAGTGCCGTTGATACTGTATGGCTGGAATGCGGTCGAGGCGGGCGGAACGTG
GCGTGTAGCGGTGAAATGCGTAGATATGCCACAGAACGCCGATAGCGGAGGCAGCTCGCCAGGCCTGCATTGACGCTCGG
GCACGAAAGCGTGGGGATCGAACAGG
>OTU9
GTGGGGAATATTGGGCAATGGGCGCAAGCCTGACCCAGCAACGCCGCGTGAGGGAAGAAGGTCTTCGGATTGTAAACCTC
TGTCCTATGTGACGAAGGAAGTGACGGTAGCATAGGAGGAAGCCCCGGCTAACTACGTGCCAGCAGCCGCGGTAATACGT
AGGGGGCGAGCGTTGTCCGGAATTACTGGGCGTAAAGGGTGCGTAGGTGGCACTTTAAGTTGGATGTGAAATCCCCGTGC
TTAACATGGGAGCTGCATCCAATACTGGAGAGCTAGAGTGCAGGAGAGGTAAGCGGAATTCCTAGTGTAGCGGTGAAATG
CGTAGATATTAGGAGGAACACCAGTGGCGAAGGCGGCTTACTGGACTGTAACTGACACTGAGGCACGAAAGCGTGGGGAG
CAAACAGG
>OTU10
GTGGGGAATATTGGGCAATGGGCGCAAGCCTGACCCAGCAACGCCGCGTGAAGGAAGAAGGCTTTCGGGTTGTAAACTTC
TTTTACCAGGGACGAAGGATGTGACGGTACCTGGAGAAAAAGCCACGGCTAACTACGTGCCAGCAGCCGCGGTAATACGT
AGGTGGCAAGCGTTGTCCGGATTTACTGGGTGTAAAGGGCGTGTAGGCGGAGATGCAAGTCAGGAGTGAAATCTAGGGGC
TCAACCCCTAAACTGCTTTTGAAACTGTATCCCTTGAGTATCGGAGAGGCAGGCGGAATTCCTAGTGTAGCGGTGAAATG
CGTAGATATTAGGAGGAACACCAGTGGCGAAGGCGGCCTGCTGGACGACAACTGACGCTGAGGCGCGAAAGCGTGGGGAG
CAAACAGG
>OTU11
GTGGGGAATATTGCACAATGGGGGAAACCCTGATGCAGCAACGCCGCGTGAAGGAAGAAGGTCTTCGGATCGTAAACTTC
TGTCCTAGAGGAAGATAATGACGGTACTCTTGGAGGAAGCCCCGGCTAACTACGTGCCAGCAGCCGCGGTAATACGTAGG
GGGCAAGCGTTATCCGGAATTATTGGGCGTAAAGAGTGCGTAGGTGGTTACCTAAGCAGGGGGTGAAAGGCACTGGCTTA
ACCAATGTCAGCCCCCTGAACTGGGCTACTTGAGTGCAGGAGAGGAAAGTGGAATTCCTAGTGTAGCGGTGAAATGCGTA
GATATTAGGAGGAACACCAGTGGCGAAGGCGACTTTCTGGACTGTTACTGACACTGAGGCACGAAAGTGTGGGGAGCAAA
CAGG
>OTU12
GTGAGGAATATTGGTCAATGGGCGCGAGCCTGAACCAGCCAAGTAGCGTGGGGGATGACTGCCCTATGGGTTGTAAACCC
CTTTTGCGCGGGGATAAACCGCCGGACGCGTCCGGCGCTGCAGGTACCGCGCGAATAAGGACCGGCTAATTCCGTGCCAG
CAGCCGCGGTAATACGGAAGGTCCGGGCGTTATCCGGATTTATTGGGTTTAAAGGGAGCGTAGGCGGGAGATTAAGCGTG
CTGTGAAATCCGGCGGCTCAACCGTCGCGAGCAGCGCGAACTGGTTTCCTTGAGTGCGCGGGAGGCAGGCGGAATTCGTG
GTGTAGCGGTGAAATGCTTAGATATCACGAAGAACCCCGATTGCGAAGGCAGCCTGCCGTAGCGTTACTGACGCTGAAGC
TCGAAGGTGCGGGTATCGAACAGG
>OTU13
GTAGGGAATATTGGACAATGGGGGAAACCCTGATCCAGCGACGCCGCGTGAGTGAAGAAGTATTTCGGTACGTAAAGCTC
TATCAGCAGGGAAGAAAATGACGGTACCTGACTAAGAAGCACCGGCTAAATACGTGCCAGCAGCCGCGGTAATACGTATG
GTGCAAGCGTTATTCGGATTTACTGGGTGTAAAGGGAGCGTAGACGGCATAGCAAGTCTGAAGTGAAATGCGGGGGCTCA
ACCCCTGAACTGCTTTGGAAACTGTTAAGCTAGAGTGTCGGAGAGGTTAGTGGAATTCCTAGTGTAGCGGTGAAATGCGT
AGATATTAGGAGGAACACCGGTGGCGAAGGCGGCTAACTGGACGATAACTGACGTTGAGGCTCGAAAGCGTGGGGAGCAA
ACAGG
>OTU14
GTGGGGAATATTGCGCAATGGGGGAAACCCTGACGCAGCAACGCCGCGTGAGTGAGGAAGTATTTCGGTATGTAAAGCTC
TATCAGCGGGGACGAAGATGACGGTACCCGCAGAAGAAGTCCCGGCTAACTACGTGCCAGCAGCCGCGGTAATACGTAGG
GGACAAGCGTTATCCGGATTTACTGGGTGTAAAGGGAGCGTAGGCGGCAAAGCAAGTCAGAAGTGAAAGCCCGCGGCTCA
ACTGCGGGACTGCTTTTGAAACTGTTTAGCTAGAGTACTGGAGGGGCAAGCGGAATTCCTGGTGTAGCGGTGAAATGCGT
AGATATCAGGAAGAACACCGGAGGCGAAGGCGGCTTGCTGGACAGATACTGACGCTGAGGCTCGAAGGCGTGGGGAGCAA
ACAGG
>OTU15
GTGGGGAATATTGCACAATGGAGGAAACTCTGATGCAGCGACGCCGCGTGAGTGAAGAAGTATTTCGGTATGTAAAGCTC
TATCAGCAGGAAAGAAAATGACGGTACCTGACTAAGAAGCCCCGGCTAACTACGTGCCAGCAGCCGCGGTAATACGTAGG
GGGCAAGCGTTATCCGGATTTACTGGGTGTAAAGGGAGCGTAGACGGCCATGCAAGTCTGAAGTGAAAGCTCGGGGCTCA
ACCCCGGAACTGCTTTGGAAACTGTAAGGCTGGAGTGCAGGAGAGGTAAGCGGAATTCCTAGTGTAGCGGTGAAATGCGT
AGATATTAGGAGGAACACCAGAGGCGAAGGCGGCTTACTGGACTGTAACTGACGTTGAGGCTCGAAGGCGTGGGGAGCAA
ACAGG
>OTU16
GTGGGGAATATTGGGCAATGGGCGAAAGCCTGACCCAGCAACGCCGCGTGAGGGAAGAAGGTCTTCGGATTGTAAACCTC
TGTCCTTGGTGACGAAGGAAGTGACGGTAGCCAAGGAGGAAGCCCCGGCTAACTACGTGCCAGCAGCCGCGGTAATACGT
AGGGGGCGAGCGTTGTCCGGAATTACTGGGCGTAAAGGGTGCGTAGGCGGTACTTTAAGTTGGATGTGAAATACCCGGGC
TTAACTTGGGGGGTGCATCCAATACTGGAGAACTAGAGTGCAGGAGAGGGAAGCGGAATTCCTAGTGTAGCGGTGAAATG
CGTAGATATTAGGAGGAACACCAGTGGCGAAGGCGGCTTTCTGGACTGTAACTGACGCTGAGGCACGAAAGCGTGGGGAG
CAAACAGG
>OTU17
GTGGGGAATATTGCACAATGGGCGAAAGCCTGATGCAGCGACGCCGCGTGAGCGAAGAAGTATTTCGGTATGTAAAGCTC
TATCAGCAGGGAAGATAATGACGGTACCTGACTAAGAAGCACCGGCTAAATACGTGCCAGCAGCCGCGGTAATACGTATG
GTGCAAGCGTTATCCGGATTTACTGGGTGTAAAGGGAGCGTAGGCGGTTTTACAAGTCTGATGTGAAAGCCCGGGGCTCA
ACTCCGGTATTGCATTGGAAACTGTAGAACTAGAGTGTCGGAGGGGTAAGTGGAATTCCTAGTGTAGCGGTGAAATGCGT
AGATATTAGGAGGAACACCAGTGGCGAAGGCGGCTTACTGGACGATTACTGACGCTGAGGCTCGAAAGCGTGGGGAGCAA
ACAGG
>OTU18
GTGGGGAATATTGGGCAATGGGGGCAACCCTGACCCAGCAACGCCGCGTGGAGGAAGAAGGCTTTCGGGTTGTAAACTCC
TTTGACGAGGGACGATGATGACGGTACCTCGAAAACAAGCCACGGCTAACTACGTGCCAGCAGCCGCGGTAATACGTAGG
TGGCAAGCGTTGTCCGGATTTACTGGGTGTAAAGGGCGCGTAGGCGGGCAGGCAAGTCAGATGTGAAATCTCCGGGCTCA
ACCCGGAAATTGCATTTGAAACTGCAGGTCTTGAGTATCGGAGAGGCAAGCGGAATTCCTAGTGTAGCGGTGAAATGCGT
AGATATTAGGAGGAACACCAGTGGCGAAGGCGGCTTGCTGGACGACAACTGACGCTGAGGCGCGAAAGCGTGGGGAGCAA
ACAGG
>OTU19
GTGGGGAATATTGGGCAATGGGCGAAAGCCTGACCCAGCAACGCCGCGTGAGTGAAGAAGGCCTTCGGGTTGTAAAGCTC
TGTTATAGGGGACGAAGGAGTGACGGTACCCTATAAGGAAGCCCCGGCTAACTACGTGCCAGCAGCCGCGGTAATACGTA
GGGGGCGAGCGTTGTCCGGAATGACTGGGCGTAAAGGGCGTGTAGGCGGTTCTTTAAGTTTGGAGTGAAAGTCCTGTTTT
TAAGGTGGGAATAGCTTTGAATACTGGAGAACTTGAGTGCGGAAGAGGTAAGTGGAATTCCCAGTGTAGCGGTGAAATGC
GTAGAGATTGGGAGGAACACCAGTGGCGAAGGCGACTTACTGGGCCGTAACTGACGCTGAGGCGCGAAAGCGTGGGGAGC
GAACAGG
>OTU20
GTAAGGGATATTGGTCAATGGGCGGAAGCCTGAACCAGCCATGCCGCGTGAGGGAATGAGGCCCTACGGGTCGTGAACCT
CTTTTATTCGGGGACAAGGACGCGGTCGCGAACCGTGTTTGAGGGTACCGAAGGAATAAGCGTCGGCTAACTCCGTGCCA
GCAGCCGCGGTAATACGGAGGACGCGAGCGTTATCCGGATTCATTGGGTTTAAAGGGTGCGCAGGCGGCCTGCCAAGTCA
GCGGTGAAAGCCCGGGGCCCAACCCCGGAAGTGCCGTTGATACTGGTGGGCTGGAATGCGGTCGAGGCGGGCGGAACGTG
GCGTGTAGCGGTGAAATGCGTAGATATGCCACAGAACGCCGATAGCGGAGGCAGCTCGCCAGGCCTGCATTGACGCTCGG
GCACGAAAGCGTGGGGATCGAACAGG
>OTU21
GTGAGGAATATTGGTCAATGGGCGGAGGCCTGAACCAGCCAAGTCGCGTGAGGGAAGACGGTCCTACGGATTGTAAACCT
CTTTAGCCGGGGAGTAACGGGCGCCACGCGTGGCGCCGTGAGAGTACCCGGAGAATAAGCATCGGCTAACTCCGTGCCAG
CAGCCGCGGTAATACGGAGGATGCGAGCGTTATCCGGATTCATTGGGTTTAAAGGGTGCGCAGGCGGCGTGCCGAGTCAG
CGGTCAAATCCACGGGCTCAACCCGTGGCCGCCGTTGATACTGGCATGCTTGAGTGGGTGCGACGTGCGCGGAATGCGTG
GTGTAGCGGTGAAATGCATAGATATCACGCAGAACCCCGATTGCGAAGGCAGCGCCCGAGCACTTTACTGACGCTGAGGC
ACGAAAGCGTGGGTATCGAACAGG
>OTU22
GTGAGGAATATTGGTCAATGGACGCGAGTCTGAACCAGCCAAGTCGCGTGCGGGATGAAGGCCCTCCGGGTCGTAAACCG
CTTTAGCCGGGGAGTAACGTGGGGGACGCGTCCCTCAGTGAGAGTACCCGGAGAATAAGCATCGGCTAACTCCGTGCCAG
CAGCCGCGGTAATACGGAGGATGCGAGCGTTATCCGGATTTATTGGGTTTAAAGGGTGCGCAGGCGGCACGTCAAGTCAG
CGGTCAAACTGCGGCGCTCAACGCCGTATCGCCGTTGAAACTGGCGGGCTTGAGTGCGTGGGAGGATGGCGGAATGCGCG
GTGTAGCGGTGAAATGCATAGATATCGCGCAGAACCCCGATTGCGAAGGCAGCTGTCCATCACGCCACTGACGCTCATGC
ACGAAAGCGTGGGTATCGAACAGG
>OTU23
GTGGGGAATATTGGGCAATGGGCGAAAGCCTGACCCAGCAACGCCGCGTGAAGGAAGACGGTCTTCGGATTGTAAACTTC
TTTGATTGGGGAAGAAACAAATGACCTACCCAAAGAACAAGTCACGGCTAACTACGTGCCAGCAGCCGCGGTAATACGTA
GGTGACAAGCGTTATCCGGATTTACTGGGCGTAAAGGGCGTGTAGGCGGTCTTACAAGTCAGATGTGAAATTCCCGGGCT
CAACTTGGGCGCTGCATCTGAAACTGCAAGACTTGAGTGCTGGAGGGGATAGCGGAATTCCTAGTGGAGCGGTAAAATGC
GCAGAGATTAGGAAGAACACCGGTGGCGAAGGCGGCTATCTGGACAGTAACTGACGCTGAGGCGCGAAAGCGTGGGGAGC
AAACAGG
>OTU24
GTGGGGAATATTGCACAATGGGCGCAAGCCTGATGCAGCAACGCCGCGTGAGGGAAGACGGTTTTCGGATTGTAAACCTC
TGTTCTTAGTGACGAAGAAGTGACGGTAGCTAAGGAGCAAGCCACGGCTAACTACGTGCCAGCAGCCGCGGTAATACGTA
GGTGGCAAGCGTTATCCGGAATTACTGGGTGTAAAGGGAGCGCAGGCGGGGTAGCAAGTCAGCGGTGAAAATTATGGGCT
TAACCCATAAACTGCCGTTGAAACTGTTACTCTTGAGTGGAGTAGAGGCAGGCGGAATTCCGAGTGTAGCGGTGAAATGC
GTAGATATTCGGAGGAACACCAGTGGCGAAGGCGGCCTGCTGGGCTCTAACTGACGCTGAGGCTCGAAAGTGTGGGGAGC
AAACAGG
>OTU25
GTGGGGAATATTGGGCAATGGGCGAAAGCCTGACCCAGCGACGCCGCGTGAGGGAAGAAGGTCTTCGGATTGTAAACCTC
TTTCAGCAGGGAAGAAGGAAGTGACGGTACCTGCAGAAGAAGTCACGGCTAACTACGTGCCAGCAGCCGCGGTAATACGT
AGGTGGCGAGCGTTATCCGGAATTACTGGGTGTAAAGGGTGTGTAGGCGGGATTGCAAGTCAGGCGTGAAATGCAAAGGC
TCAACCATTGAATTGCGCTTGAAACTGTAATTCTTGAGAGTGGGAGAGGTAAACGGAATTCCTGGTGTAGTAGTGAAATG
CGTAGATATCAGGAGGAACACCGGTGGCGAAGGCGGTTTACTGGACCACAACTGACGCTGAGACACGAAAGCGTGGGGAG
CAAACAGG
>OTU26
GTGGGGAATATTGGGCAATGGGCGAAAGCCTGACCCAGCAACGCCGCGTGAGGGAAGAAGGTTTTCGGATTGTAAACCTC
TGTTGTGGATGACGAAGGAAGTGACGGTAATCCACAAGGAAGCCCCGGCTAACTACGTGCCAGCAGCCGCGGTAATACGT
AGGGGGCGAGCGTTGTCCGGAATGACTGGGCGTAAAGGGCGCGTAGGCGGCTAAATAAGTTAGGAGTGAAATTCCAGTTT
TCAAGATTGGAACTGCTTTTAATACTGTATAGCTTGAGTGCAGAAGAGGTAAGCGGAATTCCCAGTGTAGCGGTGAAATG
CGTAGAGATTGGGAAGAACACCAGTGGCGAAGGCGGCTTACTGGGCTGTAACTGACGCTGAGGCGCGAAAGCGTGGGGAG
CGAACAGG
>OTU27
GTGGGGAATATTGGGCAATGGGCGAAAGCCTGACCCAGCAACGCCGCGTGAAGGATGAAGGTCTTCGGATTGTAAACTTC
TTTGATCAGGGACGAAACAAATGACGGTACCTGAAGAACAAGCCACGGCTAACTACGTGCCAGCAGCCGCGGTAATACGT
AGGTGGCGAGCGTTATCCGGATTTACTGGGTGTAAAGGGCGTGTAGGCGGCTCTGCAAGTCAGAAGTGAAATTCCCGGGC
TTAACTTGGGCGCTGCTTCTGAAACTGCAGAACTTGAGTACTGGAGAGGATAGTGGAATTCCTAGTGTAGCGGTAAAATG
CGTAGATATTAGGAGGAACACCAGTGGCGAAGGCGGCTATCTGGACAGTAACTGACGCTGAGGCGCGAAAGCGTGGGGAG
CAAACAGG
>OTU28
GTGGGGGATATTGCACAATGGGGGAAACCCTGATGCAGCGACGCCGCGTGAGTGAAGAAGTATTTCGGTATGTAAAGCTC
TATCAGCAGGGAAGATAATGACGGTACCTGACTAAGAAGCACCGGCTAAATACGTGCCAGCAGCCGCGGTAATACGTATG
GTGCAAGCGTTATCCGGATTTACTGGGTGTAAAGGGAGCGTAGACGGCAAAGCAAGTCTGATGTGAAAGCTATGGGCTCA
ACCCATAAACTGCATTGGAAACTGTTTAGCTAGAGTGTCGGAGAGGTAAGTGGAATTCCTAGTGTAGCGGTGAAATGCGT
AGATATTAGGAGGAACACCGGTGGCGAAGGCGGCTTACTGGACGATAACTGACGTTGAGGCTCGAAAGCGTGGGGAGCAA
ACAGG
>OTU29
GTGGGGGATATTGCACAATGGGGGAAACCCTGATGCAGCGACGCCGCGTGAGTGATGAAGTATTTCGGTATGTAAAGCTC
TATCAGCAGGGAAGATAATGACGGTACCTGACTAAGAAGCCCCGGCTAACTACGTGCCAGCAGCCGCGGTAATACGTAGG
GGGCAAGCGTTATCCGGATTTACTGGGTGTAAAGGGAGCGCAGACGGTGGTACAAGTCTGAAGTGAAATCCCTCGGCTCA
ACTGAGGAATTGCTTTGGAAACTATACGACTTGAGTGCTGGAGAGGTAAGCGGAATTCCTGGTGTAGCGGTGAAATGCGT
AGATATCAGGAAGAACATCAGTGGCGAAGGCGGCTTACTGGACAGTAACTGACGTTGAGGCTCGAAAGCGTGGGGAGCAA
ACAGG
>OTU30
GTGAGGAATATTGGACAATGGCCGGAAGGCTGATCCAGCCATGCCGCGTGAAGGAATAAGGTCCTATGGATTGTAAACTT
CTTTTGTACGAGAGCAATAAGTGTCACGTGTGACACGATGAGAGTATCGTACGAATAAGCATCGGCTAACTCCGTGCCAG
CAGCCGCGGTAATACGGAGGATGCGAGCGTTATCCGGATTTATTGGGTTTAAAGGGTGCGTAGGCGGGATTTTAAGTCAG
CGGTGAAACGCAAGGGCTCAACCCTTGACCTGCCGTTGAAACTGGAGTTCTTGAATGCGGATGCTGTGGGAGGAATGTGT
GGTGTAGCGGTGAAATGCATAGATATCACACAGAACACCGATTGCGAAGGCATCTCACAAATCCGTGATTGACGCTGAGG
CACGAAAGTGTGGGGATCAAACAGG
>OTU31
GTAAGGGATATTGGGCAATGGGGGGAACCCTGACCCAGCCATGCCGCGTGAGGGAATGAGGCCCTACGGGTCGTGAACCT
CTTTTATTCGGGGACAAGGACACCCACGGGATGGGTGTTTGAGGGTACCGAAGGAATAAGCGTCGGCTAACTCCGTGCCA
GCAGCCGCGGTAATACGGAGGACGCGAGCGTTATCCGGATTCATTGGGTTTAAAGGGTGCGCAGGCGGCCGTGCAAGTCA
GCGGTGAAAGCCCGGGGCCCAACCCCGGAAGTGCCGTTGATACTGTGTGGCTGGAATGCGGTCGAGGCGGGCGGAACGTG
GCGTGTAGCGGTGAAATGCGTAGATATGCCACAGAACGCCGATAGCGGAGGCAGCTCGCCAGGCCTGCATTGACGCTCGG
GCACGAAAGCGTGGGGATCGAACAGG
>OTU32
GTGGGGAATATTGCGCAATGGGCGAAAGCCTGACGCAGCGACGCCGCGTGAGGGATGAAGGTCTTCGGATCGTAAACCTC
TGTCGGAAGGGAAAAAGGTGCAGGGTGCCAATCAGCCCTGCATTGATGGTACCTTCAGAGGAAGCACCGGCTAACTCCGT
GCCAGCAGCCGCGGTAATACGGAGGGTGCAAGCGTTAATCGGAATTACTGGGCGTAAAGCGCACGTAGGTTGTCCTGTAA
GTCAGGGGTGAAAGCCCGCGGCTCAACTGCGGAACTGCCCTTGATACTGCAGGACTCGGATCCGGGAGAGGTCAGCGGAA
TTCCAGGTGTAGGAGTGAAATCCGTAGATATCTGGAGGAACATCAGTGGCGAAGGCGGCTGACTGGACCGGCATTGACGC
TGAGGTGCGAAAGCGTGGGTAGCAAACAGG
>OTU33
GTGAGGAATATTGGTCAATGGGCGCAAGCCTGAACCAGCCATGCCGCGTGAAGGAATGAGGCCCTATGGGTCGTAAACTT
CTTTTGTGGTGGAGCAATAAGGTGCACGTGTGCATCGATGAGAGTACATCACGAATAAGCATCGGCTAACTCCGTGCCAG
CAGCCGCGGTAATACGGAGGATGCAAGCGTTATCCGGATTTATTGGGTTTAAAGGGTGCGTAGGCTGTTCGACAAGTCAG
GGGTGAAAGCCCGGCGCCTAACGCCGGAACTGCCTTTGATACTGCCGAGCTGGAATACGGATGCCGTGGGAGGAATGAGT
AGTGTAGCGGTGAAATGCATAGATATTACTCAGAACACCGATTGCGAAGGCATCTCACGAATCCGTCATTGACGCTGAGG
CACGAAAGCGTGGGGATCAAACAGG
>OTU34
GTAGGGAATATTGGGCAATGGGAGCAATCCTGACCCAGCCATGCCGCGTGAAGGAAGACGGCCCTATGGGTTGTAAACTT
CTTTTGCCGCAGAGTAAAGTCCGTCACGAGTGGCGGTTTGAGAGTATGCGGCGAATAAGTATCGGCTAACTCCGTGCCAG
CAGCCGCGGTAATACGGAGGATACAAGCGTTATCCGGATTTATTGGGTTTAAAGGGTGCGCAGGCGGACCGTTAAGTCAG
GGGTGAAAAGTTGGGGCTCAACTCCAATCGTGCCCTTGATACTGGCGGACTAGAGTGCGATAGGCGTGGCCGGAATGTGA
TGTGTAGCGGTGAAATGCTTAGATATGTCACAGAACACCGATCGAGAAGTCAGGTCACGAGTTCGCAACTGACGCTCATG
CACGAAAGCGTGGGGATCAAACAGG
>OTU35
GTGAGGAATATTGGTCAATGGGCGCGAGCCTGAACCAGCCAAGTAGCGTGAGGGATGACGGCCCTACGGGTTGTAAACCT
CTTTTATGCGGGGATAAAGTGAGCCACGTGTGGCTTTTTGCAGGTACCGCATGAATAAGGACCGGCTAATTCCGTGCCAG
CAGCCGCGGTAATACGGAAGGTCCGGGCGTTATCCGGATTTATTGGGTTTAAAGGGAGCGTAGGCCGCATGTTAAGCGTG
CTGTGAAATGTCGGGGCTCAACCTGGGCAGCGCAGCGCGAACTGGCTTGCTTGAGTGCGCGGAAGGGAGGCGGAATTCGT
GGTGTAGCGGTGAAATGCTTAGATATCACGAAGAACTCCGATTGCGAAGGCAGCTTCCCGCAGCGCTACTGACGCTGAAG
CTCGAAGGTGCGGGTATCGAACAGG
>OTU36
GTGAGGAATATTGGTCAATGGGCGGGAGCCTGAACCAGCCAAGTCGCGTGAGGGAAGACGGCCCTACGGGTTGTAAACCT
CTTTAGCCGGGGAGTAACGTGCGCCACGTGTGGTGCAGTGAGAGTACCCGGAGAATAAGCATCGGCTAACTCCGTGCCAG
CAGCCGCGGTAATACGGAGGATGCGAGCGTTATCCGGATTCATTGGGTTTAAAGGGTGCGCAGGCGGCGTTCCAAGTCAG
CGGTCAAATCCACGGGCTCAACCCGTGGCCGCCGTTGATACTGGGGTGCTTGAGTAGGTGCGACGGATGCGGAATGCGTG
GTGTAGCGGTGAAATGCATAGATATCACGCAGAACCCCGATTGCGAAGGCAGCGTCCGAGCACCCGACTGACGCTGAGGC
ACGAAAGCGTGGGTATCGAACAGG
>OTU37
GTGGGGAATATTGGGCAATGGGGGAAACCCTGACCCAGCAACGCCGCGTGAGGGAAGAAGGTTTTCGGATTGTAAACCTC
TGTCCTTGGGGACGAACAAATGACGGTACCCGAGGAGGAAGCCCCGGCTAACTACGTGCCAGCAGCCGCGGTAATACGTA
GGGGGCGAGCGTTGTCCGGAATGACTGGGCGTAAAGGGCGTGTAGGCGGCGATTTAAGTTTGGAGTGAAAGTCCCGTTTT
CAAGATGGGAATTGCTTTGGATACTGGATTGCTTGAGTACAGAAGAGGTAAGCGGAATTCCCGGTGTAGCGGTGAAATGC
GTAGAGATCGGGAGGAACACCAGTGGCGAAGGCGGCTTACTGGGCTGTAACTGACGCTGAGGCGCGAAAGCGTGGGGAGC
GAACAGG
>OTU38
GTAGGGAATATTGCTTAATGGGCGAAAGCCTGAAGCAGCAACGCCGCGTGGACGAAGGAGGCCTTCGGGTCGTAAAGTCC
TTTTATGTGGGAAAAGGAAGGATGGTACCACATGAATAAGTCTCGGCTAACTACGTGCCAGCAGCCGCGGTAAAACGTAG
GAGACGAGCGTTATCCGGATTTACTGGGCGTAAAGAGCGTGTAGGAGGCATATCAAGTTGGATGTAAAATCTCCCGGCTT
AACTGGGAGGCGTCGTTCAAAACTGATGAGCTAGAGTACTGTAGAGGTAATCGGAACTCCGGGAGTAGCGGTGAAATGCG
TAGATATCCGGAAGAACACCAGAGGCGAAAGCGGATTACTGGACAGAAACTGACACTGAGACGCGAAAGCCAGGGTAGCA
AACGGG
>OTU39
GTAGGGAATTTTCGGCAATGGGCGGAAGCCTGACCGAGCAACGCCGCGTGAACGAAGACGGTCTTTGGATTGTAAAGTTC
TGTTACGAGGGAAGAACGGCAGTGATAGGGAATGATCACTGAGTGACGGTACCTCGCCAGAAAGCCACGGCTAACTACGT
GCCAGCAGCCGCGGTAATACGTAGGTGGCAAGCGTTATCCGGAATCATTGGGCGTAAAGGGTGCGTAGGCGGCTTATTAA
GTCTGTAGTGAAATCGTAGAGCTCAACTCTATCAAGCTACGGAAACTGGTAAGCTAGAGTGCGGTAGAGGCTAGTGGAAT
TCCATGTGTAGCGGTAAAATGCGTAGATATATGGAGGAACACCGGTGGCGAAGGCGGCTAGCTGGGCCGTAACTGACGCT
GAGGCACGAAAGCGTGGGGAGCAAATAGG
>OTU40
GTAAGGGATATTGGTCAATGGGCGGAAGCCTGAACCAGCCATGCCGCGTGAGGGAATGAGGCCCTACGGGTCGTGAACCT
CTTTTGGCCGGGGACAAGGGCTCGCACGCGATGCGCGCTTGAGGGTACCGGCAGAATAAGCGTCGGCTAACTCCGTGCCA
GCAGCCGCGGTAATACGGAGGACGCGAGCGTTATCCGGATTCATTGGGTTTAAAGGGTGCGCAGGCGGCCATGCAAGTCA
GCGGTGAAAGCCCGGGGCCCAACCCCGGAAGTGCCGTTGATACTGTGTGGCTGGAATGCGGTCGAGGCGGGCGGAACGTG
GCGTGTAGCGGTGAAATGCGTAGATATGCCACAGAACGCCGATAGCGGAGGCAGCTCGCCAGGCCTGCATTGACGCTCGG
GCACGAAAGCGTGGGGATCGAACAGG
>OTU41
GTGAGGAATATTGGTCAATGGGCGCGAGCCTGAACCAGCCAAGTAGCGTGCAGGATGACGGCCCTATGGGTTGTAAACTG
CTTTTATGCGGGGATAAAGTGCGGCACGTGTGCCGTTTTGTAGGTACCGCATGAATAAGGACCGGCTAATTCCGTGCCAG
CAGCCGCGGTAATACGGAAGGTCCGGGCGTTATCCGGATTTATTGGGTTTAAAGGGAGCGCAGGCGGCCTTTTAAGCGTG
ACGTGAAATGTAGGCGCTCAACGTCTGAATTGCGTCGCGAACTGTTAGGCTTGAGTAGACGGAATGTCGGCGGAATTCGT
GGTGTAGCGGTGAAATGCTTAGATATCACGAAGAACTCCGATTGCGAAGGCAGCTGACAGCAGTTTTACTGACGCTCATG
CTCGAAAGTGCGGGTATCGAACAGG
>OTU42
GTGGGGGATATTGCACAATGGAGGAAACTCTGATGCAGCGACGCCGCGTGAGTGAAGAAGTATTTCGGTATGTAAAGCTC
TATCAGCAGGGAAGAAAGACTCGTAAGAGAGATGACGGTACCTGACTAAGAAGCCCCGGCTAACTACGTGCCAGCAGCCG
CGGTAATACGTAGGGGGCAAGCGTTATCCGGATTTACTGGGTGTAAAGGGAGCGCAGACGGCTTAGCAAGTCTGAAGTGA
AACCCCACGGCTCAACCGTGGGCTTGCTTTGGAAACTGTTAGGCTAGAGTACTGGAGAGGTAAGCGGAATTCCTAGTGTA
GCGGTGAAATGCGTAGATATTAGGAGGAACATCGGTGGCGAAGGCGGCTTACTGGACAGCAACTGACGTTGAGGCTCGAA
GGCGTGGGGAGCAAACAGG
>OTU43
GTGGGGAATATTGGGCAATGGGCGCAAGCCTGACCCAGCAACGCCGCGTGAAGGAAGAAGGCTTTCGGGTTGTAAACTTC
TTTTATGCAGGACGAAGGAAGTGACGGTACTGCATGAATAAGCTCCGGCTAACTACGTGCCAGCAGCCGCGGTAATACGT
AGGGAGCAAGCGTTATCCGGATTTACTGGGTGTAAAGGGCGTGTAGGCGGGAGTGCAAGTCAGATGTGAAAACTATGGGC
TCAACCCATAGCCTGCATTTGAAACTGTACTTCTTGAGTACTGGAGAGGCAGGCGGAATTCCGTGTGTAGCGGTGAAATG
CGTAGATATACGGAGGAACACCAGTGGCGAAGGCGGCCTGCTGGACAGCAACTGACGCTAAGGCGCGAAAGCGTGGGGAG
CAAACAGG
>OTU44
GTGGGGAATATTGGACAATGGGGGCAACCCTGATCCAGCGACGCCGCGTGAGCGAAGAAGTATTTCGGTATGTAAAGCTC
TATCAGCAGGGAAGATAATGACGGTACCTGACTAAGAAGCACCGGCTAAATACGTGCCAGCAGCCGCGGTAATACGTATG
GTGCAAGCGTTATCCGGATTTACTGGGTGTAAAGGGTGCGTAGGTGGTATGGCAAGTCAGATGTGAAAACTATGGGCTCA
ACCCATAGACTGCATTTGAAACTGTCAAACTAGAGTGCAGGAGAGGAAAGTGGAATTCCTAGTGTAGCGGTGAAATGCGT
AGATATTAGGAGGAACACCAGTGGCGAAGGCGGCTTTCTGGACTGTTACTGACACTGAGGCACGAAAGCGTGGGGAGCAA
ACAGG
>OTU45
GTGGGGAATATTGGGCAATGGGGGCAACCCTGACCCAGCAACGCCGCGTGAAGGAAGAAGGCTTTCGGGTTGTAAACTTC
TTTTATCAGGGACGATAATGACGGTACCTGATGAATAAGCCACGGCTAACTACGTGCCAGCAGCCGCGGTAATACGTAGG
TGGCAAGCGTTGTCCGGATTTACTGGGTGTAAAGGGCGCGTAGGCGGGTAGACAAGTCAGATGTGAAATACCGCAGCTTA
ACTGCGGGGCTGCATTTGAAACTGCCTATCTTGAGTATCGGAGAGGCAGGCGGAATTCCTAGTGTAGCGGTGAAATGCGT
AGATATTAGGAGGAACACCAGTGGCGAAGGCGGCCTGCTGGACGACAACTGACGCTGAGGCGCGAAAGCGTGGGGAGCAA
ACAGG
>OTU46
GTGGGGAATATTGGGCAATGGGGGAAACCCTGACCCAGCGACGCCGCGTGAGGGAAGAAGGTTTTCGGATTGTAAACCTC
TGTCTTCGGGGATGATAGTGACAGTACCCGAGGAGGAAGCCACGGCTAACTACGTGCCAGCAGCCGCGGTAAAACGTAGG
TGGCAAGCGTTGTCCGGAATTACTGGGTGTAAAGGGAGCGCAGGTGGATTGACAAGTCGAATGTGAAATGCAGAGGCTCA
ACCTCTGAACTGCGTTCGATACTGTTGATCTTGAGTGGAGTAGGGGCAGGCGGAATTCCCGGTGTAGCGGTGGAATGCGT
AGATATCGGGAGGAATACCGGTAGCGAAGGCGGCCTGCTGGGCTCTAACTGACACTGAGGCTCGAAAGCGTGGGGAGCAA
ACAGG
>OTU47
GTGGGGGATATTGCACAATGGGGGAAACCCTGATGCAGCGACGCCGCGTGAGCGATGAAGTATTTCGGTATGTAAAGCTC
TATCAGCAGGGAAGAAAATGACGGTACCTGACTAAGAAGCTCCGGCTAAATACGTGCCAGCAGCCGCGGTAATACGTATG
GAGCAAGCGTTATCCGGATTTACTGGGTGTAAAGGGAGCGTAGACGGTGTGCCAAGTCTGATGTGAAAGGTGAGGGCTCA
ACCCTTAAACTGCATTGGAAACTGGTGTACTTGAGTGTCGGAGAGGTAAGTGGAATTCCTAGTGTAGCGGTGAAATGCGT
AGATATTAGGAGGAACACCAGCGGCGAAGGCGGCTTACTGGACGATAACTGACGTTGAGGCTCGAAAGCGTGGGGAGCAA
ACAGG
>OTU48
GTGGGGAATATTGGGCAATGGGCGAAAGCCTGACCCAGCGACGCCGCGTGAGGGAAGAAGGTCTTCGGATTGTAAACCTC
TTTCAGTAGGGAAGAAGAAAGTGACGGTACCTACAGAAGAAGTCACGGCTAACTACGTGCCAGCAGCCGCGGTAATACGT
AGGTGGCAAGCGTTATCCGGAATTACTGGGTGTAAAGGGTGTGTAGGCGGGAGGACAAGTCAGGCGTGAAAACTTAAGGC
TCAACCTTAAGCCTGCGTTTGAAACTGTCCTTCTTGAGAGTGGGAGAGGTAAACGGAATTCCTGGTGTAGTAGTGAAATG
CGTAGATATCAGGAGGAACACCGGTGGCGAAGGCGGTTTACTGGACCACAACTGACGCTGAGACACGAAAGCGTGGGGAG
CAAACAGG
>OTU49
GTGGGGGATATTGCACAATGGGGGAAACCCTGATGCAGCGACGCCGCGTGAGTGAAGAAGTATTTCGGTATGTAAAGCTC
TATCAGCAGGGAAGAAAATGACGGTACCTGACTAAGAAGCCCCGGCTAACTACGTGCCAGCAGCCGCGGTAATACGTAGG
GGGCAAGCGTTATCCGGATTTACTGGGTGTAAAGGGAGCGTAGACGGCGAGTCAAGTCTGATGTGAAAGGTGGGGGCTCA
ACCCCCAAACTGCATTGGAAACTGGTTTGCTAGAGTGTCGGAGAGGTAAGTGGAATTCCTAGTGTAGCGGTGAAATGCGT
AGATATTAGGAGGAACACCAGTGGCGAAGGCGGCTTACTGGACGATCACTGACGTTGAGGCTCGAAAGCGTGGGGAGCAA
ACAGG
>OTU50
GTGGGGAATATTGGGCAATGGGCGAAAGCCTGACCCAGCAACGCCGCGTGAAGGAAGAAGGCCTTCGGGTTGTAAACTTC
TTTTAACAGGGACGAAGAAGTGACGGTACCTGTTGAATAAGCCACGGCTAACTACGTGCCAGCAGCCGCGGTAATACGTA
GGTGGCGAGCGTTATCCGGATTTACTGGGTGTAAAGGGCGCGTAGGCGGGAATGCAAGTCAGGTGTGTAATCTACAGGCT
CAACCTGTAAACTGCACTTGAAACTGCGTTTCTTGAGTGTCGGAGAGGTTGACGGAATTCCTAGTGTAGCGGTGAAATGC
GTAGATATTAGGAGGAACACCAGTGGCGAAGGCGGTCAACTGGACGATAACTGACGCTGAGGCGCGAAAGCGTGGGGAGC
AAACAGG
>OTU51
GTAAGGAATCTTGCACAATGGGGGAAACCCTGATGCAGCAACGCCGCGTGAACGATGAAGGCCTTAGGGTTGTAAAGTTC
TGATCTGTGGGAAGAAGAAGTGACGGTACCACAGGAGAAAGCCCCGGCTAAATACGTGCCAGCAGCCGCGGTAATACGTA
TGGGGCAAGCGTTATCCGGAATTATTGGGCGTAAAGAGTGCGTAGGTGGTTACCTAAGCGCAAGGTTTAATCTTGAGGCT
CAACCTCATTCTGCCTTGCGAACTGGGCTACTTGAGTGCAGGAGGGGAAAGCGGAATTCCCAGTGTAGCGGTGAAATGCG
TAGATATTGGGAAGAACACCGGTGGCGAAGGCGGCTTTCTGGACTGTAACTGACACTGAGGCACGAAAGCGTGGGGAGCA
AACAGG
>OTU52
GTAGGGAATATTGCACAATGGGGGAAACCCTGATGCAGCGACGCCGCGTGAGTGATGAAGTATTTCGGTACGTAAAACTC
TATCAGCAGGGAAGATAATGACGGTACCTGACTAAGAAGCCCCGGCTAACTACGTGCCAGCAGCCGCGGTAATACGTAGG
GGGCAAGCGTTATCCGGATTTACTGGGTGTAAAGGGAGTGTAGGTGGTCTGGCAAGTCAGATGTGAAAGCCCGCGGCTCA
ACTGCGGGACTGCATTTGAAACTGTCAGACTGGAGTGCAGGAGAGGAAAGTGGAATTCCTAGTGTAGCGGTGAAATGCGT
AGATATTAGGAAGAACACCAGTGGCGAAGGCGGCTTTCTGGACTGTAACTGACACTGAGGCTCGAAAGCGTGGGGAGCAA
ACAGG
>OTU53
GTGGGGAATATTGCACAATGGGCGCAAGCCTGATGCAGCAACGCCGCGTGAGCGAAGAAGGTCTTCGGATCGTAAAGCTC
TGTCCTCAGGAACGAAGAAGTGACGGTACCTGAGGAGGAAGCCCCGGCTAACTACGTGCCAGCAGCCGCGGTAATACGTA
GGGGGCGAGCGTTATCCGGAATTATTGGGCGTAAAGAGTACGTAGGCGGTTCTGTAAGCGTGAGGTGAAAGCCCGGGGCT
TAACTCCGGTAAGCCTTTCGAACTGCAGGACTTGAGTGCTGGAGGGGAAAGTGGAATTCCTAGTGTAGCGGTGAAATGCG
TAGATATTAGGAGGAACACCAGTGGCGAAGGCGACTTTCTGGACAGTAACTGACGCTGAGGTACGAAAGCGTGGGGAGCA
AACAGG
>OTU54
GTGGGGAATATTGCACAATGGGGGAAACCCTGATGCAGCGACGCCGCGTGAGTGAAGAAGTATTTCGGTATGTAAAGCTC
TATCAGCAAGGAAGAAAATGACGGTACTTGACTAAGAAGCCCCGGCTAACTACGTGCCAGCAGCCGCGGTAATACGTAGG
GGGCAAGCGTTATCCGGATTTACTGGGTGTAAAGGGAGCGTAGACGGCATGGCAAGTCTGAAGTGAAAGCCCGAGGCTCA
ACCACGGGACTGCTTTGGAAACTGTTAAGCTAGAGTGCAGGAGAGGTAAGTGGAATTCCTAGTGTAGCGGTGAAATGCGT
AGATATTAGGAGGAACACCGGTGGCGAAGGCGGCTTACTGGACTGTAACTGACGTTGAGGCTCGAAAGCGTGGGGAGCAA
ACAGG
>OTU55
GTGGGGAATATTGCACAATGGGGGAAACCCTGATGCAGCGACGCCGCGTGAGTGAAGAAGTATTTCGGTATGTAAAGCTC
TATCAGCAGGGAAGAAAATGACGGTACCTGACTAAGAAGCCCCGGCTAACTACGTGCCAGCAGCCGCGGTAATACGTAGG
GGGCAAGCGTTATCCGGATTTACTGGGTGTAAAGGGAGCGCAGACGGCAGTGCAAGTCTGAAGTGAAAGCTCGCGGCTCA
ACCGCGGAACTGCTTTGGAAACTGTACAGCTAGAGTACCGGAGGGGTAAGCGGAATTCCTAGTGTAGCGGTGAAATGCGT
AGATATTAGGAAGAACACCGGTGGCGAAGGCGGCTTACTGGACGGTAACTGACGTTGAGGCTCGAAAGCGTGGGGAGCAA
ACAGG
>OTU56
GTGGGGGATATTGCACAATGGGCGAAAGCCTGATGCAGCAACGCCGCGTGAGGGAAGACGGTTTTCGGATTGTAAACCTC
TGTCTTTGGTGAAGAAGAAAGTGACGGTAGCCAAGGAGGAAGCCACGGCTAACTACGTGCCAGCAGCCGCGGTAATACGT
AGGTGGCAAGCGTTGTCCGGAATTACTGGGTGTAAAGGGAGCGCAGGCGGGACAGCAAGTTGGATGTGAAATACCGCAGC
TCAACTGCGGAGCTGCATCCAAAACTGTTGTTCTTGAGTGGAGTAGAGGTAGGCGGAATTCCGAGTGTAGCGGTGAAATG
CGTAGATATTCGGAGGAACACCAGTGGCGAAGGCGGCCTACTGGGCTCTTACTGACGCTGAGGCTCGAAAGTGTGGGGAG
CAAACAGG
>OTU57
GTAGGGAATATTGGACAATGGGGGCAACCCTGATCCAGCGACGCCGCGTGAGTGAAGAAGTATTTCGGTATGTAAAGCTC
TATCAGCAGGGAAGAAAATGACGGTACCTGACTAAGAAGCACCGGCTAAATACGTGCCAGCAGCCGCGGTAATACGTATG
GTGCAAGCGTTATCCGGATTTACTGGGCGTAAAGGGAGCGCAGGCGGCCTGGCAAGCCAGAAGTGAAAACCCGGGGCTCA
ACCCCGCGGATTGCTTTTGGAACTGTTGGGCTAGAGTGTCGGAGGGGTAAGTGGAATTCCTAGTGTAGCGGTGAAATGCG
TAGATATTAGGAGGAACACCAGTGGCGAAGGCGGCTTACTGGACGATAACTGACGCTGAGGCTCGAAGGCGTGGGGAGCA
AACAGG
>OTU58
GTGGGGAATATTGCACAATGGGCGCAAGCCTGATGCAGCAACGCCGCGTGGGTGAAGAAGGTCTTCGGATTGTAAAGCCC
TTTCGCTAGGAAAGTAGGGTATATACGTAAATAATGTATGTATTTGACGGTACTTAGATAAGAAGCACCGGCTAACTCCG
TGCCAGCAGCCGCGGTAATACGGAGGGTGCAAGCGTTGTTCGGAATGACTGGGCGTAAAGAGCACGTAGGTGGGTATATA
AGTTAGTTGTGAAACACCTGGGCTTAACCTAGGTCTTGCAGTTAATACTATATGTCTTGAATACTAGAGGGGATGGCGGA
ATTCCTGGTGTAGAAGTGAAATTTGTAGATATCAGGAAGAACACCTGAGGCGAAAGTGGCTATCTGGCTATGTATTGACA
CTGAGGTGCGAAAGCGTGGGGAGCAAACAGG
>OTU59
GTGGGGAATATTGGACAATGGGGGAAACCCTGATCCAGCGACGCCGCGTGAGTGAAGAAGTATTTCGGTATGTAAAGCTC
TATCAGCAGGGAAGATAATGACGGTACCTGACTAAGAAGCCCCGGCTAACTACGTGCCAGCAGCCGCGGTAATACGTAGG
GGGCAAGCGTTATCCGGATTTACTGGGTGTAAAGGGAGCGTAGACGGAATGGCAAGTCTGATGTGAAAGGCCGGGGCTCA
ACCCCGGGACTGCATTGGAAACTGTCAGGCTAGAGTGCAGGAGGGGTAAGCGGAATTCCTAGTGTAGCGGTGAAATGCGT
AGATATTAGGAGGAACACCGGTGGCGAAGGCGGCTTACTGGACTGTAACTGACGTTGAGGCTCGAAAGCGTGGGGAGCAA
ACAGG
>OTU60
GTGGGGGATATTGCACAATGGGCGAAAGCCTGATGCAGCGACGCCGCGTGAGTGAAGAAGTATTTCGGTATGTAAAGCTC
TATCAGCAGGGAAGAAAGGCCTCGAAAGAGGAGATGACGGTACCTGAGTAAGAAGCCCCGGCTAACTACGTGCCAGCAGC
CGCGGTAATACGTAGGGGGCAAGCGTTATCCGGATTTACTGGGTGTAAAGGGAGCGTAGACGGTGTATCAAGTCTGAAGT
GAAACCCCACGGCTCAACCGTGGGCTTGCTTTGGAAACTGGTAGACTAGAGTACTGGAGAGGTAAGCGGAATTCCTGGTG
TAGTAGTGAAATGCGTAGATATCAGGAAGAACATCAGTGGCGAAGGCGGCTTACTGGACAGCAACTGACGTTGAGGCTCG
AAGGCGTGGGGAGCAAACAGG
>OTU61
GTGGGGAATATTGCGCAATGGGGGAAACCCTGACGCAGCAACGCCGCGTGAGTGAAGAAGTATTTCGGTATGTAAAGCTC
TATCAGCAGGGAAGAAGATGACGGTACCTGCAGAAGAAGTCCCGGCTAACTACGTGCCAGCAGCCGCGGTAATACGTAGG
GGACAAGCGTTATCCGGATTTACTGGGTGTAAAGGGAGCGTAGGCGGCCAGCCAAGTCAGAAGTGAAATCCCACGGCTCA
ACTGTGGGCGTGCTTTTGAAACTGGAGGGCTTGAGTACTGGAGGGGCAAGCGGAATTCCTGGTGTAGCGGTGAAATGCAT
AGATATCAGGAAGAACACCGGAGGCGAAGGCGGCTTGCTGGACAGAGACTGACGCTGAGGCTCGAAGGCGTGGGGAGCAA
ACAGG
>OTU62
GTCGAGGATCATTTGCAATGGGCGAAAGCCTGACAATGCGACGCTGCGTGCAGGATGAAGGCCTTCGGGTTGTAAACTGC
TGTTGGGAGGGAAAAGGACGCGGGGGCCAACAACCCCTGCCGTTTGATTGTACTTCCAGAGAAAGTCGCGGCTAACTCTG
TGCCAGCAGCCGCGGTAATACAGAGGCGACGAGCGTTGTTCGGATTTACTGGGCGTAAAGCGTGCGCAGGCGGTGGACCA
TGTCCGACGTGAAATCCCGGGGCTCAGCTCCGGAAGTGCGTCGGAAACCGGTCCGCTGGAGACCGGGAAGGGAGTCTGGA
ACACACGGTGTAGCGGTGAAATGCGTTGATATCGTGTGGAACACCGGAAGCGAAGGCGAGACTCTGGAACGGATCTGACG
CTCATGCACGAAAGCGTGGGGAGCAAACAGG
>OTU63
GTGGGGAATATTGGGCAATGGGCGAAAGCCTGACCCAGCAACGCCGCGTGAGGGAAGAAGGTCTTCGGGTTGTAAACCTC
TGTCCTAAGTGAAAAGGAAGGATGGTAGCTTAGGAGGAAGCCCCGGCTAACTACGTGCCAGCAGCCGCGGTAATACGTAG
GGGGCGAGCGTTGTCCGGAATGATTGGGCGTAAAGGGCGTGTAGGCGGTCTTTTAAGTCTGGAGTGAAAGTCCCGTTTTC
AAGATGGGAATTGCTTTGGAAACTGGGGGACTTGAGTGCAGGAGAGGTTATCGGAATTCCCGGTGTAGCGGTGAAATGCG
TAGAGATCGGGAGGAACACCAGTGGCGAAGGCGGGTAACTGGACTGCAACTGACGCTGAGGCGCGAAAGTGTGGGGAGCA
AACAGG
>OTU64
GTGAGGAATATTGGTCAATGGACGGTAGTCTGAACCAGCCAAGTCGCGTGAGGGATGACGGCCCTACGGGTTGTAAACCT
CTTTTGCCGGGGAGTAACCCGTCCCACGCGTGGGGCGCTGAGAGTACCCGGCGAATAAGCATCGGCTAACTCCGTGCCAG
CAGCCGCGGTAATACGGAGGATGCGAGCGTTATCCGGATTTATTGGGTTTAAAGGGTGCGCAGGCGGCGCGTCAAGTCAG
CGGTCAAACTGCGGGGCTCAACCCCGTACCGCCGTTGAAACTGGCGTGCTTGAGTCTGTGGGACGGCGGCGGAATGCGCG
GTGTAGCGGTGAAATGCATAGATATCACGCAGAACTCCGATTGCGAAGGCAGCTGCCGACCACATCACTGACGCTCATGC
ACGAAAGCGTGGGTATCGAACAGG
>OTU65
GTGGGGAATATTGGACAATGGGGGAAACCCTGATCCAGCGACGCCGCGTGAAGGAAGAAGGCCTTCGGGTTGTAAACTTC
AGTCAGCAGGGAAGAACAAATGACGGTACCTGCAGGGGAAGCCACGGCTAACTACGTGCCAGCAGCCGCGGTAATACGTA
GGTGGCGAGCGTTATCCGGAATTACTGGGTGTAAAGGGTGAGTAGGCGGGTCGGCAAGTCGGGAGTGAAATCTGCGGGCT
CAACCCGCAACGTGCTAACGAAACTGTCGATCTTGAGTACGGAAGAGGTAAATGGAATTCCCGGTGTAGCGGTGAAATGC
GTAGATATCGGGAGGAACATCAGTGGCGAAGGCGATTTACTGGGCCGTTACTGACGCTGATACACGAAAGCGTGGGGAGC
AAACAGG
>OTU66
GTGGGGAATATTGCACAATGGGCGCAAGCCTGATGCAGCGACGCCGCGTGGGGGATGACGGCCTTCGGGTTGTAAACTCC
TTTCGCCCACGACGAAGCCCTTCGGGGTGACGGTAGTGGGATAAGAAGCACCGGCTAACTACGTGCCAGCAGCCGCGGTA
ATACGTAGGGTGCGAGCGTTGTCCGGAATTACTGGGCGTAAAGAGCTCGTAGGTGGTTTGTCGCGTCGTCTGTGAAAGTC
CAGCGCTTAACGCTGGGATTGCAGGCGATACGGGCTTACTTGAGTGCTGTAGGGGAGACTGGAATTCCTGGTGTAGCGGT
GAAATGCGCAGATATCAGGAGGAACACCAATGGCGAAGGCAGGTCTCTGGGCAGTCACTGACACTGAGGAGCGAAAGCAT
GGGTAGCCAACAGG
>OTU67
GTGAGGGATATTGCACAATGGGCGCAAGCCTGATGCAGCAACGCCGCGTGAAGGATGACGGTTTTCGGATTGTAAACTTC
TGTTCTCAGTGATGATAATGACATTAGCTGAGGAGAAAGCCACGGCTAACTACGTGCCAGCAGCCGCGGTAATACGTAGG
TGGCAAGCGTTGTCCGGATTTACTGGGTGTAAAGGGAGCGCAGGCGGGAAAGCAAGTCAGTGGTGAAATGCATGGGCTTA
ACCCATGAACTGCCGTTGAAACTGTTTTTCTTGAGTGGAGTAGAGGCAAGCGGAATTCCGAGTGTAGCGGTGAAATGCGT
AGATATTCGGAGGAACACCAGTGGCGAAGGCGGCTTGCTGGGCTCTAACTGACGCTGAGGCTCGAAAGTGTGGGGAGCAA
ACAGG
>OTU68
GTGGGGAATATTGGGCAATGGGCGCAAGCCTGACCCAGCAACGCCGCGTGAGGGAAGAAGGTTTTCGGATTGTAAACCTC
TGTCCCAGGAGACGAGAAGGAGACGGTATCCTGGGAGGAAGCCCCGGCTAACTACGTGCCAGCAGCCGCGGTAATACGTA
GGGGGCGAGCGTTGTCCGGAATGATTGGGCGTAAAGGGCGTGTAGGCGGCTGATTAAGTCTGGAGTGAAAGTCCTGCTTT
CAAGGTGGGAATTGCTTTGGATACTGGTCAGCTTGAGTGCAGGAGAGGTTATCGGAATTCCCGGTGTAGCGGTGAAATGC
GTAGAGATCGGGAGGAACACCAGTGGCGAAGGCGGGTAACTGGACTGCAACTGACGCTGAGGCGCGAAAGTGTGGGGAGC
AAACAGG
>OTU69
GTGGGGGATATTGCACAATGGGGGAAACCCTGATGCAGCGACGCCGCGTGAGTGATGAAGTATCTCGGTATGTAAAGCTC
TATCAGCAGGGAAGAAAATGACGGTACCTGACTAAGAAGCTCCGGCTAAATACGTGCCAGCAGCCGCGGTAATACGTATG
GAGCAAGCGTTATCCGGATTTACTGGGTGTAAAGGGAGCGTAGACGGTGATGCAAGTCTGATGTGAAAGGTGTGGGCTCA
ACCCGCAAACTGCATTGGAAACTGTATGACTGGAGTGTCGGAGAGGTAAGTGGAATTCCTAGTGTAGCGGTGAAATGCGT
AGATATTAGGAGGAACACCAGCGGCGAAGGCGGCTTACTGGACGATAACTGACGTTGAGGCTCGAAAGCGTGGGGAGCAA
ACAGG
>OTU70
GTGGGGAATATTGGGCAATGGGCGCAAGCCTGACCCAGCAACGCCGCGTGAGGGAAGAAGGTTTTCGGATTGTAAACCTC
TGTCCTGAAGGACGAAGGAAGTGACGGTACTTCAGGAGGAAGCCCCGGCTAACTACGTGCCAGCAGCCGCGGTAATACGT
AGGGGGCGAGCGTTGTCCGGAATGACTGGGCGTAAAGGGCGTGCAGGCGGCGGAATAAGTCTGGAGTGAAAGTCCTGCTT
TCAAGGGAGGAATTGCTTTGGATACTGTTCTGCTTGAGTACAGCAGAGGTAAGCGGAATTCCCGGTGTAGCGGTGAAATG
CGTAGAGATCGGGAGGAACACCAGTGGCGAAGGCGGCTTACTGGGCTGATACTGACGCTGAGGCGCGAAAGCGTGGGGAG
CGAACAGG
>OTU71
GTGAGGAATATTGGACAATGGTCGGAAGACTGATCCAGCCATGCCGCGTGCAGGAAGACGGTCCTATGGATTGTAAACTG
CTTTTGTACGGGAGCAATAAGTGCCACGTGTGACACGATGAGAGTACCGTACGAATAAGCATCGGCTAACTCCGTGCCAG
CAGCCGCGGTAATACGGAGGATGCGAGCGTTATCCGGATTTATTGGGTTTAAAGGGTGCGTAGGCGGCTTGACAAGTCAG
CGGTGAAATGCAAGGGCCTAACCCTTGACGTGCCGTTGAAACTGCCGGGCTAGAATGCGGATGCTGTGGGAGGAATGTGT
AGTGTAGCGGTGAAATGCATAGATATTACACAGAACACCGATTGCGAAGGCATCTCACAAATCCGCTATTGACGCTGAGG
CACGAAAGTGCGGGGATCAAACAGG
>OTU72
GTGAGGAATTTTGCGCAATGGAGGGAACTCTGACGCAGCAACGCCGCGTGAGTGATGACGGCCTTCGGGTTGTAAAGCTC
TGTCGAGAGGGACGAGTAGGGACGGTACCTCTCAAGAAAGCCCCGGCTAACTATGTGCCAGCAGCCGCGGTAAGACGTAG
GGGGCGAGCGTTATCCGGAATTACTGGGCGTAAAGAGCTCGTAGGTGGATTTGTAAGTCCGGGAGCAAACGTCCCCGCTC
AACGGGGTCATCATTCCGGATACTGCATGTCTTGAGGACAGGAGGGGAAAGTGGAATTTCCAGTGTAGCGGTGAAATGCG
TAGAGATTGGAAAGAACACCGGTGGCGAAGGCGTCTTTCTGGCCTGTATCTGACACTGAGGAGCGAAAGTCAGGGGAGCG
AACGGG
>OTU73
GTGGGGAATATTGCACAATGGGGGAAACCCTGATGCAGCGACGCCGCGTGAGTGAAGAAGTATTTCGGTATGTAAAGCTC
TATCAGCAGGGAAGAAGATGACGGTACCTGAGTAAGAAGCCCCGGCTAACTACGTGCCAGCAGCCGCGGTAATACGTAGG
GGGCAAGCGTTATCCGGATTTACTGGGTGTAAAGGGAGCGCAGACGGCGCAGCAAGTCTGAAGTGAAACTCCGGGGCTTA
ACCCCGGAACTGCTTTGGAAACTGTTGTGCTTGAGTATCGGAGGGGCAGGCGGAATTCCCAGTGTAGCGGTGAAATGCGT
AGATATTGGGAAGAACACCGGTGGCGAAGGCGGCCTGCTGGACGATAACTGACGTTGAGGCTCGAAGGCGTGGGGAGCAA
ACAGG
>OTU74
GTGGGGAATATTGCACAATGGGCGCAAGCCTGATGCAGCGATGCCGCGTGAGGGAAGAAGGTTTTCGGATTGTAAACCTC
TGTCATCGGGGACGAAAATGACGGTACCCGAGAAGGAAGCTCCGGCTAACTACGTGCCAGCAGCCGCGGTAATACGTAGG
GAGCAAGCGTTATCCGGAATTACTGGGTGTAAAGGGAGTGTAGGCGGGACTGTAAGTCAGATGTGAAATATGCCGGCTCA
ACTGGCAGACTGCATTTGAAACTGCGGTTCTTGAGTGAAGTAGAGGTAAGCGGAATTCCTAGTGTAGCGGTGAAATGCGT
AGATATTAGGAGGAACATCAGTGGCGAAGGCGGCTTACTGGGCTTTAACTGACGCTGAGGCTCGAAAGCGTGGGGAGCAA
ACAGG
>OTU75
GTGAGGAATATTGGTCAATGGGCGAGAGCCTGAACCAGCCAAGTAGCGTGGAGGATGACGGCCCTACGGGTTGTAAACTC
CTTTTATCAGGGGATAAAGTCCACTACGTGTAGTGGTTTGCAGGTACCTGATGAATAAGGACCGGCTAATTCCGTGCCAG
CAGCCGCGGTAATACGGAAGGTCCGGGCGTTATCCGGATTTATTGGGTTTAAAGGGAGCGCAGACGGGCTGTTAAGCGTG
ACGTGAAATCCGGGGGCTCAACCTTCGGCTGCGTCGCGAACTGGCGGCCTTGAGTGGACGGTAGGCAGGCGGAATTCGTG
GTGTAGCGGTGAAATGCTTAGATATCACGAAGAACCCCGATTGCGAAGGCAGCTTGCCGCAGTCTTACTGACGTTCATGC
TCGAAGGTGCGGGTATCGAACAGG
>OTU76
GTGAGGAATATTGGTCAATGGGCGCAAGCCTGAACCAGCCATGCCGCGTGCAGGAATGAGGCCCTATGGGTCGTAAACTG
CTTTTGCTGCGGAGCAATAAGTGCCACGTGTGACACGATGAGAGTACGCAGCGAATAAGCATCGGCTAACTCCGTGCCAG
CAGCCGCGGTAATACGGAGGATGCGAGCGTTATCCGGATTTATTGGGTTTAAAGGGTGCGTAGGCTGTTCGTCAAGTCAG
TGGTGAAATGCCGGGGCTCAACCCCGGAGCTGCCATTGATACTGTCGGGCTTGAATCCTGCTGCCGTGGGAGGAATGAGT
AGTGTAGCGGTGAAATGCATAGATATTACTCAGAACACCGATTGCGAAGGCATCTCACGAAACAGGCATTGACGCTGAGG
CACGAAAGCGTGGGGATCAAACAGG
>OTU77
GTGAGGAATATTGCGCAATGGGCGGAAGCCTGACGCAGCGACGCCGCGTGAGGGATGAAGGTTTTCGGATCGTAAACCTC
TGTTAAGCAGGGAAGAGAACGGACGGTACCTGCTGAGGAAGCATCGGCTTACTACGTGCCAGCAGCCGCGGTAATACGTA
GGATGCGAGCGTTGTCCGGATTTACTGGGCGTAAAGAGCTTGTAGGCGGGAATGCACGTCTTCGATGAAATTGCACGGCT
TAACCGTGCAGCTATTGGAGATACGGTATTTCTTGAGGGCAGAAGAGGAGAACGGAATTCCCAGTGTAGCGGTGAAATGC
GTAGATATTGGGAAGAACACCGGCGGCGAAGGCGGTTCTCTGGTCTGTCACTGACGCTAAAGAGCGAAGGCGTGGGTAGC
GAACGGG
>OTU78
GTGGGGAATATTGGGCAATGGGCGAAAGCCTGACCCAGCAACGCCGCGTGAGGGAAGAAGGTTTTCGGATTGTAAACCTC
TGTCCTTGAGGACGAAGGAAGTGACGGTACTCGAGGAGGAAGCCCCGGCTAACTACGTGCCAGCAGCCGCGGTAATACGT
AGGGGGCGAGCGTTGTCCGGAATGACTGGGCGTAAAGGGCGTGTAGGCGGCGTACTAAGTCTGGAGTGAAAGTCCATTTT
TCAAGGATGGAATTGCTTTGGATACTGGTATGCTTGAGTACAGCAGAGGTAAGCGGAATTCCCGGTGTAGCGGTGAAATG
CGTAGAGATCGGGAGGAACACCAGTGGCGAAGGCGGTTTACTGGGCTGATACTGACGCTGAGGCGCGAAAGCGTGGGGAG
CGAACAGG
>OTU79
GTGGGGAATATTGCGCAATGGGGGCAACCCTGACGCAGCAACGCCGCGTGCGGGAAGAAGGCGTCCGCGTCGTAAACCGC
TTTCAGCAGGGAAGACATCGACGGTACCTGCAGAAGAAGCCCCGGCTAACTACGTGCCAGCAGCCGCGGTAACACGTAGG
GGGCGAGCGTTATCCGGATTCATTGGGCGTAAAGCGCGCGCAGGCGGCCGCTCAAGCGGGACCTCTAATCCCGGGGCTCA
ACCCCGGGCCGGGTCCCGAACTGGGCGGCTCGCGTCAGGTAGGGGGAGGCGGAATTCCCGGTGTAGCGGTGGAATGCGCA
GATATCGGGAGGAACACCGACGGCGAAGGCAGCCTCCTGGGCCTCGACGGACGCTGAGGCGCGAAAGCCGGGGGAGCGAA
CAGG
>OTU80
GTAGGGAATTTTCGGCAATGGGGGGAACCCTGACCGAGCAACGCCGCGTGAGTGAAGAAGGCCTTCGGGTCGTAAAGCTC
TGTTGACCGGGACGAATTGGCGGGAGAGGATCCTGCAGTGACGGTACCGGTCGAGGAAGCCACGGCTAACTACGTGCCAG
CAGCCGCGGTAATACGTAGGTGGCGAGCGTTATCCGGAATTATTGGGCGTAAAGGGTGCGCAGGCGGAGGACAAAGTCCA
TGGTGAAAGAGCGGGGCTCAACCCCGTAAAGCCATGGATACTGGTCTTCTGGAGTACTGGAGAGGGAAGCGGAATTCCAT
GTGTAGCGGTAAAATGCGTAGATATATGGAGGAACACCGGAGGCGAAGGCGGCTTCCTGGACAGATACTGACGCTCAGGC
ACGAAAGCGTGGGGAGCAAATAGG
>OTU81
GTGGGGAATATTGGGCAATGGGCGCAAGCCTGACCCAGCGACGCCGCGTGAGTGAAGAAGTATTTCGGTATGTAAAGCTC
TATCAGCAGGGAAGACAATGACGGTACCTGACTAAGAAGCACCGGCTAAATACGTGCCAGCAGCCGCGGTAATACGTATG
GTGCAAGCGTTATCCGGATTTACTGGGTGTAAAGGGAGCGTAGGTGGTATGGCAAGCCAGAAGTGAAAACCCGGGGCTCA
ACCCCGCGGATTGCTTTTGGAACTGTTGAACTAGAGTGCTGGAGGGGTAAGCGGAATTCCCAGTGTAGCGGTGAAATGCG
TAGATATTGGGAGGAACACCGGAGGCGAAGGCGGCTTACTGGACAGTAACTGACACTGAGGCTCGAAAGCGTGGGGAGCA
AACAGG
>OTU82
GTGGGGAATATTGCACAATGGGCGGAAGCCTGATGCAGCGATGCCGCGTGGAGGAAGAAGGTTTTCGGATTGTAAACTCC
TGATCTGAGGGACGATAATGACGGTACCTCAGGAGAAAGCTCCGGCTAACTACGTGCCAGCAGCCGCGGTAATACGTAGG
GAGCGAGCGTTGTCCGGAATTACTGGGTGTAAAGGGTGCGTAGGCGGGTTTGCAAGTCAGATGTGAAATGCCGGGGCTCA
ACCCCGGAGCTGCATTTGAAACTGCAGATCTTGAGTGAGGTAGAGGTAAGCGGAATTCCTAGTGTAGCGGTGAAATGCGT
AGATATTAGGAGGAACATCGGTGGCGAAGGCGGCTTACTGGGCCTTTACTGACGCTGAGGCACGAAAGCGTGGGGAGCAA
ACAGG
>OTU83
GTGGGGGATATTGCACAATGGGCGCAAGCCTGATGCAGCAACGCCGCGTGCGGGAAGACGGCCTTCGGGTTGTAAACCGC
TGTCCTTGGGGAAGAAACAAATGACGGTACCCAAGAAGGAAGCCACGGCTAACTACGTGCCAGCAGCCGCGGTAATACGT
AGGTGGCAAGCGTTGTCCGGATTTACTGGGTGTAAAGGGGGCGCAGGCGGGAAGCTAAGTTGGATGTGAAATACCGGGGC
TCAACTCCGGAGCTGCATCCAAAACTGGTTTTCTTGAGTGGAGTAGAGGCAAGCGGAATTCCGAGTGTAGCGGTGAAATG
CGTAGATATTCGGAGGAACACCAGTGGCGAAGGCGGCTTGCTGGGCTCTAACTGACGCTGAGGCCCGAAAGCGTGGGGAG
CAAACAGG
>OTU84
GTGGGGAATATTGCACAATGGGGGAAACCCTGATGCAGCAACGCCGCGTGAGTGATGACGGCCTTCGGGTTGTAAAGCTC
TGTCTTCAGGGACGATAATGACGGTACCTGAGGAGGAAGCCACGGCTAACTACGTGCCAGCAGCCGCGGTAATACGTAGG
TGGCGAGCGTTGTCCGGATTTACTGGGCGTAAAGGGAGCGTAGGCGGACTTTTAAGTGAGATGTGAAATACCCGGGCTCA
ACTTGGGTGCTGCATTTCAAACTGGAAGTCTAGAGTGCAGGAGAGGAGAATGGAATTCCTAGTGTAGCGGTGAAATGCGT
AGAGATTAGGAAGAACACCAGTGGCGAAGGCGATTCTCTGGACTGTAACTGACGCTGAGGCTCGAAAGCGTGGGGAGCAA
ACAGG
>OTU85
GTGGGGAATCTTCCGCAATGGGCGCAAGCCTGACGGAGCAACGCCGCGTGAGTGAAGAAGGCCTTCGGGTCGTAAAGCTC
TGTCTTAAGGGAAGAACAACAGTAGTGAGAATATTGCTATTGTCTGACGGTACCTTAGGAGGAAGCTCCGGCTAACTACG
TGCCAGCAGCCGCGGTAATACGTAGGGAGCGAGCGTTGTCCGGAATTACTGGGCGTAAAGGGCGTGTAGGCGGAGATCTA
AGCAGGGTGTGAAAACTATGGGCTCAACCCGTAGCCTGCATTCTGAACTGGATCCCTTGAGGGCAGGAGAGGAAAGTGGA
ATTCCTAGTGTAGCGGTGAAATGCGTAGATATTAGGAGGAACACCAGTGGCGAAGGCGACTTTCTGGACTGTACCTGACG
CTGAGGCGCGAAAGCGTGGGGAGCAAACAGG
>OTU86
GTAAGGGATATTGGTCAATGGGGGGAACCCTGAACCAGCCATGCCGCGTGAGGTAGGGAGGCCCTACGGGTCGTAAGCCT
CTTTTGACCGGGGACAAGGACGGCGTCGCGAACGCCGTTTGAGGGTACCGGTAGAATAAGCGTCGGCTAACTCCGTGCCA
GCAGCCGCGGTAATACGGAGGACGCGAGCGTTATCCGGATTCATTGGGTTTAAAGGGTGCGCAGGCGGCCTGTCAAGTCA
GCGGTGAAAGCCCGGGGCCCAACCCCGGAAGTGCCGTTGATACTGTCGGGCTGGAATGCGGTCGAGGCGGGCGGAACGTG
GCGTGTAGCGGTGAAATGCGTAGATATGCCACAGAACGCCGATAGCGGAGGCAGCTCGCCAGGCCTGCATTGACGCTCGG
GCACGAAAGCGTGGGGATCGAACAGG
>OTU87
GTGGGGAATATTGCACAATGGGCGAAAGCCTGATGCAGCAACGCCGCGTGAGCGATGAAGGCCTTCGGGTCGTAAAGCTC
TGTCCTCAAGGAAGATAATGACGGTACTTGAGGAGGAAGCCCCGGCTAACTACGTGCCAGCAGCCGCGGTAATACGTAGG
GGGCTAGCGTTATCCGGAATTACTGGGCGTAAAGGGTGCGTAGGTGGTTTCTTAAGTCAGAGGTGAAAGGCTACGGCTCA
ACCGTAGTAAGCCTTTGAAACTGGGAAACTTGAGTGCAGGAGAGGAGAGTGGAATTCCTAGTGTAGCGGTGAAATGCGTA
GATATTAGGAGGAACACCAGTTGCGAAGGCGGCTCTCTGGACTGTAACTGACACTGAGGCACGAAAGCGTGGGGAGCAAA
CAGG
>OTU88
GTGGGGAATATTGGGCAATGGGCGAAAGCCTGACCCAGCAACGCCGCGTGAGGGAAGAAGGTTTTCGGATTGTAAACCTC
TGTCCTCAGGGACGAAGGAAGTGACGGTACCTGAGGAGGAAGCCCCGGCTAACTACGTGCCAGCAGCCGCGGTAATACGT
AGGGGGCGAGCGTTGTCCGGAATGACTGGGCGTAAAGGGCGTGTAGGCGGCCGATTAAGTATGGAGTGAAAGTCCATTTT
TCAAGGATGGAATTGCTTTGTAGACTGGTTGGCTTGAGTGCGGAAGAGGTAAGTGGAATTCCCAGTGTAGCGGTGAAATG
CGTAGAGATTGGGAGGAACACCAGTGGCGAAGGCGACTTACTGGGCCGTAACTGACGCTGAGGCGCGAAAGCGTGGGGAG
CGAACAGG
>OTU89
GTGGGGGATATTGCACAATGGGGGAAACCCTGATGCAGCGACGCCGCGTGAGCGAAGAAGTATCTCGGTATGTAAAGCTC
TATCGGCAGGGAAGAAGATGACGGTACCTGACTAAGAAGCTCCGGCTAAATACGTGCCAGCAGCCGCGGTAATACGTATG
GAGCAAGCGTTATCCGGATTTACTGGGTGTAAAGGGAGCGTAGACGGTGCGGCAAGTCTGATGTGAAAGGCGGGGGCTCA
ACCCCCGAACTGCATTGGAAACTGCCGGGCTGGAGTGTCGGAGGGGTAAGCGGAATTCCTAGTGTAGCGGTGAAATGCGT
AGATATTAGGAGGAACACCGGCGGCGAAGGCGGCTTACTGGACGATAACTGACGTTGAGGCTCGAAAGCGTGGGGAGCAA
ACAGG
>OTU90
GTGGGGAATCTTGCACAATGGGCGAAAGCCTGATGCAGCGACGCCGCGTGCGGGAAGAAGGCCCTCGGGTTGTAAACCGC
TTTCAGCAGGGACGAGGCGCGAGTGACGGTACCTGCAGAAGAAGCCCCGGCTAACTACGTGCCAGCAGCCGCGGTAATAC
GTAGGGGGCGAGCGTTATCCGGATTCATTGGGCGTAAAGCGCGCGTAGGCGGCCCGTTAGGTCGGGAGTCAAATCCGGGG
GCTCAACCCCCGTCCGCTCCCGATACCGGCGGGCTTGAGTCTGGTAGGGGAAGGTGGAATTCCAAGTGTAGCGGTGGAAT
GCGCAGATATTTGGAAGAACACCGGTGGCGAAGGCGGCCTTCTGGGCCACGACTGACGCTGAGGCGCGAAAGCTAGGGGA
GCGAACAGG
>OTU91
GTAGGGAATCTTTCACAATGGGCGAAAGCCTGATGGAGCAATGCCGCGTGCAGGACGAAGGCCTTCGGGTTGTAAACTGC
TTTTATAAGCGAGGAATATGACGGTAACTTATGAATAAGGATCGGCTAACTACGTGCCAGCAGCCGCGGTCATACGTAGG
ATCCGAGCATTATCCGGAGTGACTGGGCGTAAAGAGTTGCGTAGGTGGCGTCTTAAGTAGCTAGTGAAATCTGGTGGCTC
AACCATTCAGACTGTTAGCTAAACTGGGATGCTCGAGAGCGTCAAGGGTAACTGGAATTTCTAGTGTAGGAGTAAAATCC
GTAGATATTAGAAGGAACACCGATAGCGTAGGCAGGTTACTGGGGCGTTTCTGACACTAAGGCACGAAAGCGTAGGGAGC
AAACGGG
>OTU92
GTGGGGAATCTTCCGCAATGGGCGAAAGCCTGACGGAGCAACGCCGCGTGGGTGAGGAAGTTCTTCGGAACGTAAAGCCC
TGTTGTACATGACGAACGTGCTTTCTATCAACAACGGGAAGCAATGACGGTAGTGTACGAGGAAGCCACGGCTAACTACG
TGCCAGCAGCCGCGGTAATACGTAGGTGGCAAGCGTTGTCCGGAATTATTGGGCGTAAAGCGCATGTAGGCGGTGCCTTA
AGTCTGTCGTGAAACTGCGGGGCCTAACCCCGTATGGCGATGGAAACTGTGGCACTTGAGTGCAGGAGAGGAAAGGGGAA
CTCCCAGTGTAGCGGTGAAATGCGTAGATATTGGGAAGAACACCGGTGGCGAAGGCGCCTTTCTGGACTGTGTCTGACGC
TGAGATGCGAAAGCCAGGGTAGCGAACGGG
>OTU93
GTGGGGAATATTGCACAATGGGGGAAACCCTGATGCAGCGATGCCGCGTGGAGGAAGAAGGTTTTCGGATTGTAAACTCC
TGTCTTAAAGGACGATAATGACGGTACTTTAGGAGGAAGCTCCGGCTAACTACGTGCCAGCAGCCGCGGTAATACGTAGG
GAGCGAGCGTTGTCCGGAATTACTGGGTGTAAAGGGAGCGTAGGCGGGAACGCAAGTCAGATGTGAAATGCATGGGCTTA
ACCCATGAGCTGCATTTGAAACTGCGATTCTTGAGTGAAGTAGAGGTAAGCGGAATTCCTGGTGTAGCGGTGAAATGCGT
AGATATCAGGAGGAACACCGGTGGCGAAGGCGGCTTACTGGGCTTTTACTGACGCTGAGGCTCGAAAGCGTGGGGAGCAA
ACAGG
>OTU94
GTAAGGGATATTGGTCAATGGGGGGAACCCTGAACCAGCCATGCCGCGTGAGGGAAGTAGGCCCTACGGGTCGTGAACCT
CTTTTGCGCGGGGACAAAGACGCGGTCGGGAACCGTGTTTGAGGGTACCGCGCGAATAAGCATCGGCTAACTCCGTGCCA
GCAGCCGCGGTAATACGGAGGATGCGAGCGTTATCCGGATTCATTGGGTTTAAAGGGTGCGCAGGCGGCCCGTCAAGTCA
GCGGTGAAATCCCGTGGCCCAACCACGGAAGTGCCGTTGATACTGTCGGGCTGGAATGCGGTCGGGGCCGGCGGAACGTG
GCGTGTAGCGGTGAAATGCGTAGATATGCCACAGAACGCCGATCGCGGAGGCGGCCGGCCAGGCCTGCATTGACGCTCGG
GCACGAAAGCGTGGGGATCGAACAGG
>OTU95
GTGGGGAATATTGGGCAATGGGCGCAAGCCTGACCCAGCAACGCCGCGTGAGGGAAGAAGGCTTTCGGGTTGTAAACCTC
TGTCCTTGGTGACGAAGGAAGTGACGGTAGCCAAGGAGGAAGCCCCGGCTAACTACGTGCCAGCAGCCGCGGTAATACGT
AGGGGGCGAGCGTTGTCCGGAATTACTGGGCGTAAAGGGTGCGTAGGCGGCTTAGTAAGTCGGATGTGAAACCCCCGGGC
TTAACCCGGGACGTGCATCCGATACTGTTGAGCTAGAGTGCAGGAGAGGAAAGTGGAATTCCTAGTGTAGCGGTGAAATG
CGTAGATATTAGGAGGAACACCAGTGGCGAAGGCGGCTTTCTGGACTGTAACTGACGCTGAGGCACGAAAGCGTGGGGAG
CAAACAGG
>OTU96
GTCGGGAATATTGCGCAATGGAGGAAACTCTGACGCAGTGACGCCGCGTATAGGATGAAGGTTTTCGGATTGTAAACTAT
TGTCGTTAGGGAAGATAAAAGACAGTACCTAAGGAGGAAGCTCCGGCTAACTACGTGCCAGCAGCCGCGGTAATACGTAG
GGAGCAAGCGTTATCCGGATTTATTGGGTGTAAAGGGTGCGTAGACGGGAAATTAAGTTAGTTGTGAAATCCCTCGGCTT
AACTGAGGAACTGCAACTAAAACTGGTTTTCTTGAGTGCAGGAGAGGTAAGTGGAATTCCTAGTGTAGCGGTGAAATGCG
TAGATATTAGGAGGAACACCAGTGGCGAAGGCGACTTACTGGACTGCAACTGACGTTGAGGCACGAAAGTGTGGGGAGCA
AACAGG
>OTU97
GTGGGGAATATTGCACAATGGGGGAAACCCTGATGCAGCAACGCCGCGTGAGCGAAGAAGGTCTTCGGATTGTAAAGCTC
TGTCCTTGGGGACGAAAGATGACGGTACCCAAGGAGGAAGCCCCGGCTAACTACGTGCCAGCAGCCGCGGTAATACGTAG
GGGGCGAGCGTTATCCGGAATTATTGGGCGTAAAGAGTACGTAGGTGGTTTTGTAAGCGCAAGGTGAAAGACCGCAGCTT
AACTGCGGTGAGCCTTGTGAACTGCAAGACTTGAGTGCAGGAGGGGAAAGTGGAATTCCTAGTGTAGCGGTGAAATGCGT
AGATATTAGGAGGAACACCGGTGGCGAAGGCGACTTTCTGGACTGTAACTGACACTGAGGTACGAAAGTGTGGGGAGCAA
ACAGG
>OTU98
GTGGGGGATATTGCACAATGGGGGAAACCCTGATGCAGCGACGCCGCGTGAGCGAAGAAGTATTTCGGTATGTAAAGCTC
TGTCAGCAGGGAAGAAAATGACGGTACCTGACCAAGAAGCTCCGGCTAAATACGTGCCAGCAGCCGCGGTAATACGTATG
GAGCAAGCGTTATCCGGATTTACTGGGTGTAAAGGGAGCGTAGACGGCATGGCAAGTCTGATGTGAAAGGTGGGGGCTCA
ACCCCCAGACTGCATTGGAAACTGCGGTGCTTGAGTGCCGGAGGGGTAAGCGGAATTCCTAGTGTAGCGGTGAAATGCGT
AGATATTAGGAGGAACACCGGCGGCGAAGGCGGCTTACTGGACGGCAACTGACGTTGAGGCTCGAAAGCGTGGGGAGCAA
ACAGG
>OTU99
GTGAGGAATATTGGTCAATGGGCGAGAGCCTGAACCAGCCAAGTAGCGTGCAGGATGACGGCCCTACGGGTTGTAAACTG
CTTTTATGCGGGGATAAAGTGAGGGACTTGTCCCTTTTTGCAGGTACCGCATGAATAAGGACCGGCTAATTCCGTGCCAG
CAGCCGCGGTAATACGGAAGGTCCAGGCGTTATCCGGATTTATTGGGTTTAAAGGGAGCGCAGGCCGGTGTGTAAGCGTG
ACGTCAAATACAGCCGCTCAACGGTTGTCCGCGTCGCGAACTGCATGCCTTGAGTACGCTGCAAGTGGGCGGAATTCGTG
GTGTAGCGGTGAAATGCTTAGATATCACGAAGAACTCCGATTGCGAAGGCAGCCCGCTGTTGCGTCACTGACGCTGAGGC
TCGAAGGTGCGGGTATCGAACAGG
>OTU100
GTGGGGAATATTGGGCAATGGGCGAAAGCCTGACCCAGCAACGCCGCGTGAGGGAAGAAGGTTTTCGGATTGTAAACCTC
TATCGCAGGGGACGAAGGAAGTGACGGTACCCTGCAAGGAAGCCCCGGCTAACTACGTGCCAGCAGCCGCGGTAATACGT
AGGGGGCGAGCGTTGTCCGGAATGACTGGGCGTAAAGGGCGTGTAGGCGGCCGGATAAGTTAGGAGTGAAAGTCCCGCTT
TCAAGGTGGGAATTGCTTTTAATACTGTCCGGCTTGAGTGCGGAAGAGGTAAGTGGAATTCCCAGTGTAGCGGTGAAATG
CGTAGAGATTGGGAGGAACACCAGTGGCGAAGGCGACTTACTGGGCCGCAACTGACGCTGAGGCGCGAAAGCGTGGGGAG
CGAACAGG
>OTU101
GTGGGGAATATTGGGCAATGGGCGAAAGCCTGACCCAGCAACGCCGCGTGAGTGAAGAAGGTCTTCGGATTGTAAATCTC
TGTCCTAAGAGAAGAGGGGAAGACGGTATCTTAGGAGGAAGCCCCGGCTAACTACGTGCCAGCAGCCGCGGTAATACGTA
GGGGGCGAGCGTTGTCCGGAATGATTGGGCGTAAAGGGCGTGTAGGCGGCCTGTTAAGTCTGGAGTGAAAGTCCTGTTTT
CAAGATGGGAATTGCTTTGGATACTGGCGGGCTTGAGTGCAGGAGAGGTTATCGGAATTCCCGGTGTAGCGGTGAAATGC
GTAGAGATCGGGAGGAACACCAGTGGCGAAGGCGGGTAACTGGACTGCAACTGACGCTGAGGCGCGAAAGTGTGGGGAGC
AAACAGG
>OTU102
GTGGGGAATTTTGCGCAATGGGGGAAACCCTGACGCAGCAACGCCGCGTGCGGGATGAAGGCCTTCGGGTTGTAAACCGC
TTTCAGCAGGGAAGACAACGACGGTACCTGCAGAAGAAGCTCCGGCTAAATACGTGCCAGCAGCCGCGGTAATACGTATG
GAGCGAGCGTTATCCGGATTTATTGGGCGTAAAGCGCGCGTAGGCGGCTTGCCAAGCGGGATCTCAAAACTGAGGGCTCA
ACCCCCAGCCGGATCCCGAACTGGCAGGCTCGAGTTCGGTAGAGGAAGATGGAATTCCCAGTGTAGCGGTGAAATGCGCA
GATATTGGGAAGAACACCGATGGCGAAGGCAGTCTTCTGGGCCGTCAACTGACGCTGAGGTGCGAAAGCTAGGGGAGCGA
ACAGG
>OTU103
GTGGGGAATCTTCCGCAATGGGCGCAAGCCTGACGGAGCAACGCCGCGTGAGTGAGGAAGTTCTTCGGAACGTAAAGCTC
TGTTGTTCCTGACGAACCTCCCCTCTATCAACAACGGAGGGGACTGACGGTAGGGAACGAGGAAGCCACGGCTAACTACG
TGCCAGCAGCCGCGGTAATACGTAGGTGGCAAGCGTTGTCCGGAATTATTGGGCGTAAAGCGCATGTAGGCGGTAATTTA
AGTCTGTCGTGAAACTGCGGGGCTCAGCCCCGTATGGCGATGGAAACTGGGTTACTTGAGTGCAGGAGAGGAAAGGGGAA
CTCCCAGTGTAGCGGTGAAATGCGTAGATATTGGGAAGAACACCGGTGGCGAAGGCGCCTTTCTGGACTGTGTCTGACGC
TGAGATGCGAAAGCCAGGGTAGCGAACGGG
>OTU104
GTGGGGAATATTGCACAATGGGGGAAACCCTGATGCAGCAACGCCGCGTGAAGGAAGAAGGTTTTCGGATCGTAAACTTC
TATCAACAGGGACGAAGAAAGTGACGGTACCTGAATAAGAAGCCCCGGCTAACTACGTGCCAGCAGCCGCGGTAAAACGT
AGGGGGCAAGCGTTATCCGGAATTACTGGGTGTAAAGGGTGAGTAGGCGGCATGGTAAGCCAGATGTGAAAGCCCGCAGC
TTAACTGCGGGACTGCATTTGGAACTACTAAGCTAGAGTACAGGAGAGGTAAGCGGAATTCCTAGTGTAGCGGTGAAATG
CGTAGATATTAGGAAGAACACCGGTGGCGAAGGCGGCTTACTGGACTGAAACTGACGCTGAGGCACGAAAGCGTGGGGAG
CAAACAGG
>OTU105
GTGGGGAATATTGCACAATGGGCGCAAGCCTGATGCAGCGACGCCGCGTGAAGGAAGACGTATTTCGGTATGTAAACTTC
TATCAGCGGGGAAGAAGATGACGGTACCCGACTAAGAAGCCCCGGCTAACTACGTGCCAGCAGCCGCGGTAATACGTAGG
GGGCAAGCGTTATCCGGATTTACTGGGTGTAAAGGGAGCGTAGACGGTGAGGCAAGTCCGATGTGAAAACCCGGGGCTCA
ACCCCGGGATTGCATTGGAAACTGTTTGACTCGAGTACTGGAGGGGTAAGCGGAATTCCTAGTGTAGCGGTGAAATGCGT
AGATATTAGGAGGAACACCGGTGGCGAAGGCGGCTTACTGGACAGTAACTGACGTTGAGGCTCGAAAGCGTGGGGAGCAA
ACAGG
>OTU106
GTGGGGAATATTGGGCAATGGGCGAAAGCCTGACCCAGCAACGCCGCGTGAAGGATGAAGGTCTTCGGATTGTAAACTTC
TTTGATTGGGGAAGAATAAAATGACCTACCCAAAGAACAAGCCACGGCTAACTACGTGCCAGCAGCCGCGGTAATACGTA
GGTGGCAAGCGTTATCCGGATTTACTGGGTGTAAAGGGCGTGTAGGCGGCTCTGCAAGTCAGAAGTGAAATTCCTGGGCT
CAACCCGGGCGCTGCTTCTGAAACTGCAGAACTTGAGTACTGGAGGGGAAAGCGGAATTCCTAGTGTAGCGGTAAAATGC
GCAGATATTAGGAGGAACACCGGTGGCGAAGGCGGCTTTCTGGACAGTAACTGACGCTGAGGCGCGAAAGCGTGGGGAGC
AAACAGG
>OTU107
GTGAGGGATATTGCACAATGGGCGCAAGCCTGATGCAGCAACGCCGCGTGAAGGAAGACGGTTTTCGGATTGTAAACTTC
TGTTCTTGGTGAAGATAATGACTTTAGCCAAGGAGAAAGCCACGGCTAACTACGTGCCAGCAGCCGCGGTAATACGTAGG
TGGCAAGCGTTGTCCGGATTTACTGGGTGTAAAGGGGGCGCAGGCGGGAAAGCAAGTCAGCGGTGAAATCTCTGGGCTTA
ACCCAGAAACTGCCGTTGAAACTGTTTTTCTTGAGTGAAGTAGAGGCAAGCGGAATTCCGAGTGTAGCGGTGAAATGCGT
AGATATTCGGAGGAACACCAGTGGCGAAGGCGGCTTGCTGGGCTTTAACTGACGCTGAGGCCCGAAAGTGTGGGTAGCAA
ACAGG
>OTU108
GTGGGGAATATTGGGCAATGGGCGAAAGCCTGACCCAGCAACGCCGCGTGAAGGAAGAAGGCCTTCGGGTTGTAAACTTC
TTTTAAGAGGGACGAAGGGTTGACGGTACCTCTTGAATAAGCCACGGCTAACTACGTGCCAGCAGCCGCGGTAATACGTA
GGTGGCGAGCGTTGTCCGGATTTACTGGGTGTAAAGGGCGCGTAGGTGGGAGAGCAAGTCAGATGTGAAATTCCAGGGCT
TAACCGTGGGCGTGCATTTGAAACTGTTCTTCTTGAGTACTGGAGAGGCAGGCGGAATTCCCAGTGTAGCGGTGAAATGC
GTAGATATTGGGAGGAACACCAGTGGCGAAGGCGGCCTGCTGGACAGCAACTGACACTGAGGCGCGAAAGCGTGGGGAGC
AAACAGG
>OTU109
GTGGGGAATATTGGGCAATGGGCGAAAGCCTGACCCAGCAACGCCGCGTGAGGGAAGAAGGTCTTCGGGTTGTAAACCTC
TGTCCTTGGTGAAAAGGAAGGATGGTAGCCAAGGAGGAAGCTCCGGCTAACTACGTGCCAGCAGCCGCGGTAATACGTAG
GGAGCGAGCGTTGTCCGGAATGATTGGGCGTAAAGGGCGTGTAGGCGGCTCTTTAAGTCTGGAGTGAAATCCCTGGCTTC
AAGTCAGGGTCTGCTTTGGAAACTGGAGAGCTTGAGTGCAGGAGAGGCTATCGGAATTCCCGGTGTAGCGGTGAAATGCG
TAGAGATCGGGAGGAACACCAGTGGCGAAGGCGGGTAGCTGGACTGTAACTGACGCTAAGGCGCGAAAGTGTGGGGAGCA
AACAGG
>OTU110
GTCGGGAATATTGCGCAATGGAGGAAACTCTGACGCAGTGACGCCGCGTGCAGGAAGAAGGTTTTCGGATTGTAAACTGC
TTTAGACAGGGAAGAAAAAGGACAGTACCTGTAGAATAAGCTCCGGCTAACTACGTGCCAGCAGCCGCGGTAATACGTAG
GGAGCGAGCGTTATCCGGATTTATTGGGTGTAAAGGGTGCGTAGACGGGAATTTAAGTTAGTTGTGAAATCCCTCGGCTC
AACTGAGGAACTGCAACTAAAACTGAATTTCTTGAGTACTGGAGAGGAAAGTGGAATTCCTAGTGTAGCGGTGAAATGCG
TAGATATTAGGAGGAACACCAGTGGCGAAGGCGACTTTCTGGACAGAAACTGACGTTGAGGCACGAAAGTGTGGGGAGCA
AACAGG
>OTU111
GTGAGGAATATTGGTCAATGGACGGAAGTCTGAACCAGCCATGCCGCGTGGAGGAAGAAGGTCCTATGGGTTGTAAACTC
CTTTTGTTCGAGAGTAATAAGGTCCTTGCGAGGACTGATGAGAGTATCGGACGAATAAGCATCGGCTAACTCCGTGCCAG
CAGCCGCGGTAATACGGAGGATGCAAGCGTTATCCGGATTTATTGGGTTTAAAGGGTGCGCAGGCGGCGCGTTAAGTCAG
CGGTGAAATCTCCCGGCTCAACCGGGGAACTGCCGTTGATACTGGCGAGCTAGAGTACGGACGGCGCCGGCGGAATGTGT
CATGTAGCGGTGAAATGCTTAGATATGCCACAGAACACCGATCGCGAAGGCAGCTGGCGAGGCCGGTACTGACGCTCAGG
CACGAAAGCGTGGGGATCAAACAGG
>OTU112
GTAAGGAATTTTCGGCAATGGACGAAAGTCTGACCGAGCAACGCCGCGTGAGTGATGAAGGCCTTCGGGTCGTAAAGCTC
TGTGGTAAAGGAAGAACACCACGGACAGGAAATGGTTCGTGGCTGACGGTACTTTACTAGAAAGTCACGGCTTACTACGT
GCCAGCAGCCGCGGTAATACGTAGGTGGCAAGCGTTATCCGGATTTATTGGGCGTAAAGGGTGCGCAGGCGGTCTGTTTA
GTCTGAGGTGAAAGCGTTGAGCTCAACTCAATTAAGCCTCAGATACTGGCAGACTTGAGTGCAGAAGAGGGTTATGGAAT
TCCATGTGTAGCGGTAAAATGCGTAGATATATGGAGGAACACCGGCGGCGAAGGCGGTAACCTGGTCTGTTACTGACGCT
CAGGCACGAAAGCGTGGGGAGCAAATAGG
>OTU113
GTGGGGAATATTGCACAATGGGCGGAAGCCTGATGCAGCGACGCCGCGTGGGGGATGACGGCCTTCGGGTTGTAAACTCC
TTTCACCATCGACGAAGGTTTTCTGACGGTAGATGGAGAAGAAGCACCGGCTAACTACGTGCCAGCAGCCGCGGTAATAC
GTAGGGTGCGAGCGTTGTCCGGAATTACTGGGCGTAAAGAGCTCGTAGGTGGTTTGTCGCGTCGTCTGTGAAATTCCGGG
GCTTAACTCCGGGCGTGCAGGCGATACGGGCATAACTTGAGTACTGTAGGGGAGACTGGAATTCCTGGTGTAGCGGTGAA
ATGCGCAGATATCAGGAGGAACACCGGTGGCGAAGGCGGGTCTCTGGGCAGTAACTGACGCTGAGGAGCGAAAGCATGGG
TAGCGAACAGG
>OTU114
GTGGGGAATATTGCACAATGGGGGAAACCCTGATGCAGCGACGCCGCGTGAGTGAGGAAGTATTTCGGTATGTAAAGCTC
TATCAGCAGGGAAGAAGATGACGGTACCTGCACAAGAAGCCCCGGCTAACTACGTGCCAGCAGCCGCGGTAATACGTAGG
GGGCAAGCGTTATCCGGATTTACTGGGTGTAAAGGGAGCGTAGACGGAAGGTCAAGTCAGGTGTGAAAGGCATGGGCTCA
ACCCGTGGACTGCACTTGAAACTGGTCATCTCGAGTGTCGGAGGGGCAGGCGGAATTCCTGGTGTAGCGGTGAAATGCGT
AGATATCAGGAAGAACACCGGTGGCGAAGGCGGCCTGCTGGACGATCACTGACGTTGAGGCTCGAAGGCGTGGGGAGCAA
ACAGG
>OTU115
GTAGGGAATATTGGTCAATGGGGGAAACCCTGAACCAGCGACGCCGCGTGAGTGAAGAAGTATTTCGGTATGTAAAGCTC
TATCAGCAGGGACGATAATGACGGTACCTGACTAAGAAGCCCCGGCTAACTACGTGCCAGCAGCCGCGGTAATACGTAGG
GGGCAAGCGTTATCCGGATTTACTGGGTGTAAAGGGAGTGTAGGTGGCCGTGCAAGTCAGATGTGAAATCCCGGGGCTCA
ACCCCGTGACTGCATTTGAAACTGCGTGGCTGGAGTGCAGGAGAGGTAAGCGGAATTCCTAGTGGAGCGGTGAAATGCGT
AGATATTAGGAGGAACACCGGTGGCGAAGGCGGCTTACTGGACTGTAACTGACACTGAGGCTCGAAAGCGTGGGGAGCAA
ACAGG
>OTU116
GTGGGGAATATTGGGCAATGGGCGAAAGCCTGACCCAGCAACGCCGCGTGAGGGAAGAAGGTCTTCGGGTTGTAAACCTC
TGTCCTTGGTGAAAAGAAAGGATGGTAGCCAAGGAGGAAGCTCCGGCTAACTACGTGCCAGCAGCCGCGGTAATACGTAG
GGAGCGAGCGTTGTCCGGAATGATTGGGCGTAAAGGGCGTGTAGGCGGCCTCTTAAGTCTGAAGTGAAACCCCTGGATTC
AATTCAGGGCCTGCTTTGGAAACTGGGAGGCTTGAGTGCAGGAGAGGTTATCGGAATTCCCGGTGTAGCGGTGAAATGCG
TAGAGATCGGGAGGAACACCAGTGGCGAAGGCGGGTAACTGGACTGTAACTGACGCTAAGGCGCGAAAGTGTGGGGAGCA
AACAGG
>OTU117
GTGGGGGATATTGCACAATGGGGGGAACCCTGATGCAGCGACGCCGCGTGAGTGAAGAAGTTATTCGTAATGTAAAGCTC
TATCAGCAGGGAAGAAGCAGACGGTACCTGACTAAGAAGCACCGGCTAAATACGTGCCAGCAGCCGCGGTAATACGTATG
GTGCAAGCGTTATCCGGATTTACTGGGTGTAAAGGGAGCGTAGACGGCATAGCAAGCCAGATGTGAAATGTATGGGCTTA
ACCCATAGACTGCATTTGGAACTGTTAAGCTAGAGTGTCGGAGAGGTAAGTGGAATTCCTAGTGTAGCGGTGAAATGCGT
AGATATTAGGAGGAACACCGGTGGCGAAGGCGGCTTACTGGACGGCAACTGACGTTGAGGCTCGAAAGCGTGGGGAGCAA
ACAGG
>OTU118
GTTAGGAATATTCGTCAATGGGGGAAACCCTGAACGAGCAATGCCGCGTGAATGATGACGGTCCTCTGGATTGTAAAATT
CTGTTGTTGAGGAAGAACGTCCTGTGTAGGAAATGACATAGGAGTGACGGTACTCTTCAAGAAAGCTCCGGCTAACTACG
TGCCAGCAGCCGCGGTAATACGTAGGGAGCGAGCGTTATCCGAATTTATTGGGTGTAAAGCGTGTGTAGGCGGTTTAATA
AGTCTAAGGTTTAATGCTGAAGCTTAACTTCAGTTCGCCTTGGAAACTGTTTTACTTGAATGCGGTAGAGGCAAGTGGAA
TTTCTAGTGTAGCGGTAAAATGCTTAGATATTAGAAGGAACACCAGTGGCGAAGGCGACTTGCTGGGCCGTGATTGACGC
TGAGACACGAAAGCGTGGGGAGCAAATAGG
>OTU119
GTGGGGAATATTGGGCAATGGGCGCAAGCCTGACCCAGCAACGCCGCGTGAGGGAAGAAGGCTTTCGGGTTGTAAACCTC
TGTCCTTGGTGACGAAACAAATGACGGTAGCCAAGGAGGAAGCCCCGGCTAACTACGTGCCAGCAGCCGCGGTAATACGT
AGGGGGCGAGCGTTGTCCGGAATTACTGGGCGTAAAGGGTGCGTAGGTGGCTGACTAAGTTGGATGTGAAATCCCCGGGC
TTAACTTGGGGTCTGCATCCAAAACTGGCCGGCTAGAGTGCAGGAGAGGAAAGCGGAATTCCTAGTGTAGCGGTGAAATG
CGTAGATATTAGGAGGAACACCAGTGGCGAAGGCGGCTTTCTGGACTGTAACTGACACTGAGGCACGAAAGCGTGGGGAG
CAAACAGG
>OTU120
GTAGGGAATCTTCGGCAATGGGCGAAAGCCTGACCGAGCAACGCCGCGTGAATGATGAAGGCCTTCGGGTTGTAAAATTC
TGTTATAAGGGAAGAACGACTTTAGTAGGAAATGGCTAGAGTGTGACGGTACCTTATGAGAAAGCCACGGCTAACTACGT
GCCAGCAGCCGCGGTAATACGTAGGTGGCGAGCGTTATCCGGAATTATTGGGCGTAAAGAGCGCGCAGGTGGTTGATTAA
GTCTGATGTGAAAGCCCACGGCTTAACCGTGGAGGGTCATTGGAAACTGGTCGACTTGAGTGCAGAAGAGGGAAGTGGAA
TTCCATGTGTAGCGGTGAAATGCGTAGAGATATGGAGGAACACCAGTGGCGAAGGCGGCTTCCTGGTCTGTAACTGACAC
TGAGGCGCGAAAGCGTGGGGAGCAAACAGG
>OTU121
GTGGGGAATATTGGTCAATGGGGGCAACCCTGAACCAGCAACGCCGCGTGAAGGAAGAAGGCTTTCGGGTTGTAAACTTC
TTTTGCCGGGGACGAAACAAATGACGGTACCCGGCGAATAAGCCACGGCTAACTACGTGCCAGCAGCCGCGGTAATACGT
AGGTGGCAAGCGTTGTCCGGATTTACTGGGTGTAAAGGGCGCGTAGGCGGGACTGCAAGTCAGATGTGAAATGCCGTGGC
TTAACCACGGAGCTGCATTTGAAACTGTAGTTCTTGAGTATCGGAGAGGCAGGCGGAATTCCTAGTGTAGCGGTGAAATG
CGTAGATATTAGGAGGAACACCAGTGGCGAAGGCGGCCTGCTGGACGACAACTGACGCTGAGGCGCGAAAGCGTGGGGAG
CAAACAGG
>OTU122
GTGGGGAATATTGCGCAATGGGCGAAAGCCTGACGCAGCAACGCCGCGTGCGGGAAGAAGGCCCTCGGGTTGTAAACCGC
TTTCAGCAGGGAAGATCGTGACGGTACCTGCAGAAGAAGCCCCGGCTAACTACGTGCCAGCAGCCGCGGTAACACGTAGG
GGGCGAGCGTTATCCGGATTCATTGGGCGTAAAGCGCGCGCAGGCGGCCGCTCAAGCGGGACCTCTAATCCCGGGGCTCA
ACCCCGGGCCGGGTCCCGAACTGGGCGGCTCGTGTCCGGTAGGGGAGGTCGGAATTCCCGGTGTAGCGGTGGAATGCGCA
GATATCGGGAAGAACACCGATGGCGAAGGCAGACCTCTGGGCCGCGACAGACGCTGAGGCGCGAAAGCTAGGGGAGCGAA
CAGG
>OTU123
GTGGGGAATATTGCACAATGGGCGAAAGCCTGATGCAGCAACGCCGCGTGAAGGATGAAGGTCTTCGGATCGTAAACTTC
TGTCCTTGGGGAAGAATAAATGACGGTACCCATGGAGGAAGCCCCGGCTAACTACGTGCCAGCAGCCGCGGTAATACGTA
GGGGGCAAGCGTTATCCGGAATTATTGGGCGTAAAGAGTGCGTAGGTGGTTCTTTAAGCGAGAGGTTTAAGGCTATGGCT
TAACCATAGTTCGCCTCCCGAACTGAAGGACTTGAGTGCAGGAGAGGAAAGCGGAATTCCTAGTGTAGCGGTGAAATGCG
TAGATATTAGGAGGAACACCAGTGGCGAAGGCGGCTTTCTGGACTGAAACTGACACTGAGGCACGAAAGCGTGGGGAGCA
AACAGG
>OTU124
GTAAGGGATATTGGGCAATGGGGGCAACCCTGACCCAGCCATGCCGCGTGAGGGAATGAGGCCCTACGGGTCGTGAACCT
CTTTTGCCCGGGGACAAGGGCGCGGTCGGGAACCGCGCTTGAGGGTACCGGGAGAATAAGCGTCGGCTAACTCCGTGCCA
GCAGCCGCGGTAATACGGAGGACGCGAGCGTTATCCGGATTCATTGGGTTTAAAGGGTGCGCAGGCGGCTCGTCAAGTCA
GCGGTGAAAGCCCGGGGCCCAACCCCGGAAGTGCCGTTGATACTGTCGGGCTGGAATGCGGTCGGGGCGGGCGGAACGTG
GCGTGTAGCGGTGAAATGCGTAGATATGCCACAGAACGCCGTTGGCGGAGGCGGCTCGCCAGGCCTGCATTGACGCTCGG
GCACGAAAGCGTGGGGATCGAACAGG
>OTU125
GTGGGGAATATTGGGCAATGGGCGAAAGCCTGACCCAGCAACGCCGCGTGAGTGAAGAAGGCCTTCGGGTTGTAAAGCTC
TGTTATAGTTGACGAAGGAAGTGACGGTAGGCTATAAGGAAGCCCCGGCTAACTACGTGCCAGCAGCCGCGGTAATACGT
AGGGGGCGAGCGTTGTCCGGAATGACTGGGCGTAAAGGGCGTGTAGGCGGTCATCTAAGTCTGGAGTGAAAGTCCCGGAT
TCAATTTGGGAATTGCTTTGGATACTGGAAGACTTGAGTGCGGAAGAGGTAAGTGGAATTCCCAGTGTAGCGGTGAAATG
CGTAGAGATTGGGAGGAACACCAGTGGCGAAGGCGACTTACTGGGCCGTAACTGACGCTGAGGCGCGAAAGCGTGGGGAG
CGAACAGG
>OTU126
GTGGGGGATATTGCACAATGGGCGCAAGCCTGATGCAGCGACGCCGCGTGGAGGATGGAGTATTTCGGTATGTAAACTCC
TTTCGGCAGGGAAGAAAACGACGGTACCTGCAGAAGAAGCCCCGGCTAACTACGTGCCAGCAGCCGCGGTAATACGTAGG
GGGCAAGCGTTATCCGGATTCACTGGGTGTAAAGGGAGCGTAGACGGACTGTCAAGCCAGATGTGAAAATCCGGGGCTCA
ACCCCGGACCTGCATTTGGAACTGATGGACTGGAGTACCGGGTGGGCAGGCGGAATTCCTGGTGTAGCGGTGAAATGCGT
AGATATCAGGAGGAACACCGGTGGCGAAGGCGGCCTGCTGGACGGATACTGACGTTGAGGCTCGAAAGCGTGGGGAGCAA
ACAGG
>OTU127
GTAAGGAATTTTCGGCAATGGACGAAAGTCTGACCGAGCAACGCCGCGTGAGCGATGAAGGTCTTCGGATCGTAAAGCTC
TGTTGAAGGGGAAGAAAACATCGATCAGGAAATGGTTCGATACTGACGGTACCCCTCCAGAAAGTCACGGCTTACTACGT
GCCAGCAGCCGCGGTAATACGTAGGTGGCAAGCGTTATCCGGATTTATTGGGCGTAAAGGGTGCGCAGGCGGTCTGTTAA
GTTCAGGGTGAAAGCGTGGAGCTCAACTCCATACAGCCCTGAAAACTGGCAGACTTGAGTACGGAAGAGGGAAGCGGAAT
TCCATGTGTAGCGGTAAAATGCGTAGATATATGGAGGAACACCGGTGGCGAAGGCGGCTTCCTGGTCCGTTACTGACGCT
CAGGCACGAAAGCGTGGGGAGCAAATAGG
>OTU128
GTGGGGAATATTGCACAATGGGGGAAACCCTGATGCAGCGATGCCGCGTGAAGGACGAAGTGTTTCGGCACGTAAACTTC
TATCAGCAAGGAAGAAGAAAGACAGTACTTGAGTAAGCAGCCCCGGCTAACTACGTGCCAGCAGCCGCGGTAATACGTAG
GGGGCGAGCGTTATCCGGAATTACTGGGTGTAAAGGGTGCGTAGGCGGAACAGCAAGTCGGAAGTGAAAGGCGCGGGCTT
AACCCACGAACGGCTTTCGAAACTGCTGATCTAGAGTACAGGAGAGGAAAGCGGAATTCCTAGTGTAGCGGTGAAATGCG
TAGATATTAGGAAGAACACCAGTGGCGAAGGCGGCTTTCTGGACTGAAACTGACGCTGAGGCACGAAAGCGTGGGGAGCA
AACAGG
>OTU129
GTGGGGGATATTGCACAATGGGCGCAAGCCTGATGCAGCGACGCCGCGTGAGTGAAGAAGTATTTCGGTATGTAAAGCTC
TATCAGCAGGGAAGAAAGGCCCGCAAGGGAGATGACGGTACCTGACTAAGAAGCCCCGGCTAACTACGTGCCAGCAGCCG
CGGTAATACGTAGGGGGCAAGCGTTATCCGGATTTACTGGGTGTAAAGGGAGCGCAGACGGAACTGCAAGTCTGATGTGA
AAGCCCGGGGCTCAACCGCGGGACTGCATCGGATACTGTGGATCTGGAGTGCCGGAGGGGCAAGCGGAATTCCTGGTGTA
GCGGTGAAATGCGTAGATATCAGGAGGAACACCGGCGGCGAAGGCGGCTTGCTGGACGGCAACTGACGTTGAGGCTCGAA
AGCGTGGGGAGCAAACAGG
>OTU130
GTGAGGAATATTGGTCAATGGGCGGAAGCCTGAACCAGCCATGCCGCGTGGGGGAAGGAGGCCCTATGGGTTGTGAACCC
CTTTTAGCCGGGAGTAATAAGGGCTTTGCGAAGTCCGATGAGAGTACCGGCGGAATAAGCATCGGCTAACTCCGTGCCAG
CAGCCGCGGTAATACGGAGGATGCGAGCGTTATCCGGATTTATTGGGTTTAAAGGGTGCGCAGGCGGCTCGTTAAGTCAG
CGGTGAAATGTCCCGGCTCAACCGGGGAGCTGCCGTTGATACTGGCGAGCTGGAGTGCGAACGGCGCCGGCGGAATGTGC
AATGTAGCGGTGAAATGCATAGATATTGCACAGAACACCGATCGCGAAGGCAGCTGGCGAGGACGCAACTGACGCTGAGG
CACGAAGGCGTGGGGATCGAACAGG
>OTU131
GTGGGGGATATTGCGCAATGGGGGAAACCCTGACGCAGCAACGCCGCGTGGAGGATGACGGTTTTCGGATTGTAAACTCC
TTTTATGGGGGACGAACCAAGACGGTACCCCATGAATAAGCTCCGGCTAACTACGTGCCAGCAGCCGCGGTAATACGTAG
GGAGCAAGCGTTGTCCGGATTTACTGGGTGTAAAGGGTGCGTAGGCGGCTTGGTAAGTCAGATGTGAAATGTAGAGGCTC
AACCTCTGAACTGCATTTGAAACTATCGAGCTTGAGTGAAGTAGAGGCAGGCGGAATTCCCTGTGTAGCGGTGAAATGCG
TAGAGATAGGGAGGAACACCAGTGGCGAAGGCGGCCTGCTGGGCTTTAACTGACGCTGAGGCACGAAAGCGTGGGTAGCA
AACAGG
>OTU132
GTGGGGAATATTGCACAATGGGGGGAACCCTGATGCAGCGACGCCGCGTGAGTGAAGAAGTATTTCGGTACGTAAAGCTC
TATCAGCAGGGAAGAAGATGACGGTACCTGAGTAAGAAGCCCCGGCTAACTACGTGCCAGCAGCCGCGGTAATACGTAGG
GGGCAAGCGTTATCCGGATTTACTGGGTGTAAAGGGAGCGCAGACGGTCTTACAAGTCTGAAGTGAAAGCCCGCGGCTCA
ACTGCGGGACTGCTTTGGAAACTGCAGGACTGGAGTATCGGAGAGGTAAGCGGAATTCCCAGTGTAGCGGTGAAATGCGT
AGATATTGGGAAGAACACCGGTGGCGAAGGCGGCTTACTGGACGAAAACTGACGTTGAGGCTCGAAGGCGTGGGGAGCAA
ACAGG
>OTU133
GTGGGGAATATTGCACAATGGGCGAAAGCCTGATGCAGCGACGCCGCGTGCGGGATGACGGCCTTCGGGTTGTAAACCGC
TTTTGTTGGGGAGCAAGCTTTTTGTGAGTGTACCTTTCGAATAAGCACCGGCTAACTACGTGCCAGCAGCCGCGGTAATA
CGTAGGGTGCAAGCGTTGTCCGGAATTATTGGGCGTAAAGGGCTCGTAGGCGGTTCGTCGCGTCTGGTGTGAAAGTTCAC
TGCTTAACGGTGGATTTGCGCCGGGTACGGGCGGGCTGGAGTGCGGCAGGGGAGACTGGAATTCCCGGTGTAACGGTGGA
ATGTGTAGATATCGGGAAGAACACCAATGGCGAAGGCAGGTCTCTGGGCCGTTACTGACGCTGAGGAGCGAAAGCGTGGG
GAGCGAACAGG
>OTU134
GTGGGGAATATTGCGCAATGGGGGAAACCCTGACGCAGCAACGCCGCGTGCGGGATGGAGGCCTTCGGGTCGTAAACCGC
TTTCGTCGGGGAAGACGTCGACTGTACCCGAGGAAGAAGCCCCGGCTAAATACGTGCCAGCAGCCGCGGTAATACGTATG
GGGCGAGCGTTATCCGGATTCATTGGGCGTAAAGCGCGCGTAGGCGGCCCGCCAAGCGGGGTGTCAAATCCCGGGGCTCA
ACCCCGGGCCGCACCCCGAACTGGCGGGCTTGAGTGCGGTAGGGGAAGGCGGAATTCCCGGTGTAGCGGTGAAATGCGCA
GATATCGGGAAGAACACCGGTGGCGAAGGCGGCCTTCCGGGCCGTCACTGACGCTGAGGCGCGAAAGCTAGGGGAGCGAA
CAGG
>OTU135
GTAGGGAATATTGCACAATGGGGGGAACCCTGATGCAGCAACGCCACGTGTGGGAAGAAGCATTTCGGTGTGTAAACCAC
TGTCGTGAGGGAATAAGGCCTGTTTTAGGACAGGATTGAATGTACCTCGAAAGGAAGCACCGGCAAACTTCGTGCCAGCA
GCCGCGGTAATACGAGGGGTGCAAGCGTTGTTCGGAATCACTGGGCGTAAAGGGAGCGTAGGCGGAGATTCAAGCGGATT
GTACAATCCCGGGGCCCAACCCCGGACCTGCAGTCCGAACTGGATTTCTTGGATAGTTCAGGGGCAGGCGGAATTCCTGG
TGTAGCGGTGGAATGCGTAGAGATCAGGAAGAACACCGATGGCGAAGGCAGCCTGCTGGGGACTTTATCGACGCTGAGGC
TCGAAAGCGCGGGTAGCAAACAGG
>OTU136
GTGGGGAATATTGGGCAATGGGCGCAAGCCTGACCCAGCAACGCCGCGTGAAGGAAGAAGGCTTTCGGGTTGTAAACTTC
TTTTATGAGGGACGAAGAACGTGACGGTACCTCATGAATAAGCCACGGCTAACTACGTGCCAGCAGCCGCGGTAATACGT
AGGTGGCGAGCGTTATCCGGATTTACTGGGTGTAAAGGGCGCGTAGGCGGGGAAGCAAGTCAGATGTGAAATCCATGGGC
TCAACTCATGAACTGCATTTGAAACTGTTTCTCTTGAGTGCCGGAGAGGTAGACGGAATTCCTAGTGTAGCGGTGAAATG
CGTAGATATTAGGAGGAACACCAGTGGCGAAGGCGGTCTACTGGACGGTAACTGACGCTGAGGCGCGAAAGCGTGGGGAG
CAAACAGG
>OTU137
GTGAGGAATATTGGTCAATGGACGGAGGTCTGAACCAGCCAAGTCGCGTGAGGGAAGACGGCCCTACGGGTTGTAAACCT
CTTTTGCGGGGGAGTAAAGTGAGCAACGAGTTGCTCATTGCGAGTACCCCGAGAAAAAGCATCGGCTAATTCCGTGCCAG
CAGCCGCGGTAATACGGAAGATGCGAGCGTTATCCGGATTTATTGGGTTTAAAGGGTGCGCAGGCGGCGCGTCAAGTCAG
CGGTCAAAGTTCCGGGCTCAACCCGGTGATGCCGTTGAAACTGGCGAGCTTGAGTTCGTGGGAGGAAGGCGGAATGCGCG
GTGTAGCGGTGAAATGCATAGATATCACGCAGAACCCCGATTGCGAAGGCAGCCTTCCATCACGCCACTGACGCTGAGGC
ACGAAAGCGTGGGTATCGAACAGG
>OTU138
GTGGGGAATATTGGGCAATGGGCGAAAGCCTGACCCAGCAACGCCGCGTGAGGGAAGAAGGGTTTCGGCTCGTAAACCTC
TGTCCTAAAGGGCGAAGGACGTGACGGTACTTTAGGAGGAAGCCCCGGCTAACTACGTGCCAGCAGCCGCGGTAATACGT
AGGGGGCGAGCGTTGTCCGGAATGATTGGGCGTAAAGGGCGCGTAGGCGGCCCGTTAAGTTAGGAGTGAAAGTCCTGCTT
TCAAGGTGGGAATTGCTTTTAATACTGGCGGGCTGGAGTACAGGAGAGGAAAGCGGAATTACCGGTGTAGCGGTGAAATG
CGTAGAGATCGGTAGGAACACCAGTGGCGAAGGCGGCTTTCTGGACTGAAACTGACGCTGAGGCGCGAAAGCGTGGGGAG
CAAACAGG
>OTU139
GTGGGGAATATTGCACAATGGGCGAAAGCCTGATGCAGCAACGCCGCGTGAGCGATGAAGGCCTTCGGGTCGTAAAGCTC
TGTCCTCAAGGAAGATAATGACGGTACTTGAGGAGGAAGCCCCGGCTAACTACGTGCCAGCAGCCGCGGTAATACGTAGG
GGGCTAGCGTTATCCGGAATTACTGGGCGTAAAGGGTGCGTAGGCGGTCTTTCAAGCCAGAAGTGAAAGGCTACGGCTCA
ACCGTAGTAAGCTTTTGGAACTGTAAGACTTGAGTGCAGGAGAGGAGAGTGGAATTCCTAGTGTAGCGGTGAAATGCGTA
GATATTAGGAGGAACACCAGTAGCGAAGGCGGCTCTCTGGACTGTAACTGACGCTGAGGCACGAAAGCGTGGGGAGCAAA
CAGG
>OTU140
GTAGGGAATATTGCACAATGGGGGAAACCCTGATGCAGCGACGCCGCGTGAGTGATTGAAGTATTTCGGTATGTAAAGCT
CTATCAGCAGGGAAGATAATGACGGTACCTGCATAAGAAGCCCCGGCTAACTACGTGCCAGCAGCCGCGGTAATACGTAG
GGGGCAAGCGTTATCCGGATTTACTGGGTGTAAAGGGAGTGTAGGTGGCCTGGCAAGCCAGATGTGAAAGCCCGCGGCTC
AACTGCGGGACTGCATTTGGAACTGTTAGGCTTGAGTGCAGGAGAGGAAAGTGGAATTCCTAGTGTAGCGGTGAAATGCT
TAGATATTAGGAGGAACACCAGTGGCGAAGGCGGCTTTCTGGACTGTAACTGACACTGAGGCTCGAAAGCGTGGGGAGCA
AACAGG
>OTU141
GTGAGGAATATTGGTCAATGGCCGGAAGGCTGAACCAGCCATGCCGCGTGCAGGATTAAGGCCCTATGGGTCGTAAACTG
CTTTTGTGGTGGAGCAATAAGGCGTACGCGTACGCCGATGAGAGTACATCACGAATAAGCATCGGCTAACTCCGTGCCAG
CAGCCGCGGTAATACGGAGGATGCAAGCGTTATCCGGATTTATTGGGTTTAAAGGGTGCGTAGGCTGTTTGTCAAGTCAG
GGGTGAAATACCTGAGCCTAACTCAGGAACTGCCTTTGATACTGGCAGGCTGGAATACGGATGCCGTGGGAGGAATGAGT
AGTGTAGCGGTGAAATGCATAGATATTACTCAGAACACCGATTGCGAAGGCATCTCACGAATCCGTCATTGACGCTGAGG
CACGAAAGCGTGGGGATCAAACAGG
>OTU142
GTGAGGAATATTGGTCAATGGCCGGAAGGCTGAACCAGCCATGCCGCGTGCAGGAATGAGGCCCTATGGGTCGTAAACTG
CTTTTGTGGCGGAGCAATAAGGTGTACGCGTACACCGATGAGAGTACGTCACGAATAAGCATCGGCTAACTCCGTGCCAG
CAGCCGCGGTAATACGGAGGATGCGAGCGTTATCCGGATTTATTGGGTTTAAAGGGTGCGTAGGCGGGTTTCCAAGTCAG
GGGTGAAATCCCGGAGCCTAACTCCGGAACTGCCTTTGATACTGGGAGTCTTGAATGCGGATGCCGTGGGAGGAATGAGT
AGTGTAGCGGTGAAATGCATAGATATTACTCAGAACACCGATTGCGAAGGCATCTCACGAATCCGCGATTGACGCTGAGG
CACGAAAGCGTGGGGATCAAACAGG
>OTU143
GTGAGGAATATTGGTCAATGGACGGAAGTCTGAACCAGCCATGCCGCGTGGAGGAAGAAGGTCCTATGGGTTGTAAACTC
CTTTTGTCCGAGAGTAATAAGCGGGATGCGTCCCGCGATGAGAGTATCGGGCGAATAAGCATCGGCTAACTCCGTGCCAG
CAGCCGCGGTAATACGGAGGATGCAAGCGTTATCCGGATTTATTGGGTTTAAAGGGTGCGCAGGCGGCGCGTTAAGTCAG
CGGTGAAATCTCCCGGCTCAACCGGGGAACTGCCGTTGATACTGGCGTGCTCGAGTACGGACGGCGCCGGCGGAATGTGT
CATGTAGCGGTGAAATGCTTAGATATGCCACAGAACACCGATCGCGAAGGCAGCTGGCGAGGCCGGGACTGACGCTCAGG
CACGAAAGCGTGGGGATCAAACAGG
>OTU144
GTGGAGAATCTTGCACAATGGGCGCAAGCCTGATGCAGCAACGCCGCGTGAAGGATGAAGGCCCTTGGGTCGTAAACTTC
TGTTCTAAGGGAAGATAATGACGGTACCTTAGGAGCAAGTCCCGGCTAACTACGTGCCAGCAGCCGCGGTAATACGTAGG
GGGCGAGCGTTATCCGGAATTATTGGGCGTAAAGAGTACGTAGGTGGTTTCCTAAGCGAGGGGTTTAAGGCAATGGCTTA
ACCATTGTTCGCCCCCCGAACTGGGTTACTTGAGTGCTGGAGGGGAAAGCGGAATTCCTAGTGTAGCGGTGAAATGCGTA
GATATTAGGAGGAACACCAGTGGCGAAGGCGGCTTTCTGGACAGTAACTGACACTGAGGTACGAAAGTGTGGGGAGCAAA
CAGG
>OTU145
GTGGGGAATATTGCACAATGGAGGAAACTCTGATGCAGCGACGCCGCGTGAGTGAAGAAGTATTTCGGTATGTAAAGCTC
TATCAGCAGGGAAGAAAATGACGGTACCTGCACAAGAAGCCCCGGCTAACTACGTGCCAGCAGCCGCGGTAATACGTAGG
GGGCAAGCGTTATCCGGATTTACTGGGTGTAAAGGGAGCGCAGACGGTGATGCAAGTCTGATGTGAAAGGCGGGGGCTCA
ACTCCCGGACTGCATTGGAAACTGTATGACTGGAGTGCCGGAGGGGTAAGCGGAATTCCTGGTGTAGCGGTGAAATGCGT
AGATATCAGGAGGAACACCAGTGGCGAAGGCGGCTTACTGGACGGTAACTGACGTTGAGGCTCGAAAGCGTGGGGAGCAA
ACAGG
>OTU146
GTGGGGAATATTGCACAATGGGGGAAACCCTGATGCAGCGACGCCGCGTGAGTGAAGAAGTATTTCGGTATGTAAAGCTC
TATCAGCAGGGAAGAAAATGACGGTACCTGAGTAAGAAGCCCCGGCTAACTACGTGCCAGCAGCCGCGGTAATACGTAGG
GGGCAAGCGTTATCCGGATTTACTGGGTGTAAAGGGAGCGCAGACGGCTGGACAAGTCTGAAGTGAAATTCCCGGGCTCA
ACCCTGGAACTGCTTTGGAAACTGCCCGGCTTGAGTGCTGGAGAGGTAAGCGGAATTCCTGGTGTAGCGGTGAAATGCGT
AGATATCAGGAAGAACACCGGTGGCGAAGGCGGCTTACTGGACAGTAACTGACGTTCATGCTCGAAGGCGTGGGGAGCAA
ACAGG
>OTU147
GTGGGGAATATTGCACAATGGGCGGAAGCCTGATGCAGCGATGCCGCGTGGAGGAAGAAGGTTTTCGGATTGTAAACTCC
TTTTATCAGGGACGATAATGACGGTACCTGAAGAAAAAGCTCCGGCTAACTACGTGCCAGCAGCCGCGGTAATACGTAGG
GAGCGAGCGTTGTCCGGAATTACTGGGTGTAAAGGGTGCGTAGGCGGGGATGCAAGTCAGATGTGAAATGTATGGGCTCA
ACCCATGAACTGCATTTGAAACTGCAACTCTTGAGTGAGGTAGAGGTAAGCGGAATTCCTAGTGTAGCGGTGAAATGCGT
AGATATTAGGAGGAACATCGGTGGCGAAGGCGGCTTACTGGGCCTTTACTGACGCTGAGGCACGAAAGCGTGGGGAGCAA
ACAGG
>OTU148
GTAAGGAATTTTCGGCAATGGGCGAAAGCCTGACCGAGCAACGCCGCGTGAGTGATGAAGGTCTTCGGATCGTAAAGCTC
TGTTGTAAAGGAAGAACTGATACTTGAGGAAATGCTAGTATCTTGACGGTACTTTACTAGAAAGTCACGGCTTACTACGT
GCCAGCAGCCGCGGTAATACGTAGGTGGCAAGCGTTATCCGGATTTATTGGGCGTAAAGGGTGCGCAGGCGGTCTGTTAA
GTTTGAGGTGAAAGCGTTGGGCTCAACCCAATCAAGCCTTGAATACTGGCAGACTTGAGTGCAGAAGAGGGTATTGGAAT
TCCATGTGTAGCGGTAAAATGCATAGATATATGGAGGAACACCGGTGGCGAAGGCGGATACCTGGTCTGTAACTGACGCT
CAGGCACGAAAGCGTGGGGAGCAAATAGG
>OTU149
GTGGGGAATATTGGGCAATGGGCGAAAGCCTGACCCAGCAACGCCGCGTGAGTGAAGAAGGCCTTCGGGTTGTAAAGCTC
TGTTATAGTTGACGAAGGAAGTGACGGTAGGCTATAAGGAAGCCCCGGCTAACTACGTGCCAGCAGCCGCGGTAATACGT
AGGGGGCGAGCGTTGTCCGGAATGACTGGGCGTAAAGGGCGTGCAGGCGGCTATATAAGTCTGGAGTGAAAGTCCTGCTT
TCAAGGTGGGAATTGCTTTGGAGACTGTAGAGCTTGAGTGCGGAAGAGGTAAGTGGAATTCCCAGTGTAGCGGTGAAATG
CGTAGAGATTGGGAGGAACACCAGTGGCGAAGGCGACTTACTGGGCCGTAACTGACGCTGAGGCGCGAAAGCGTGGGGAG
CGAACAGG
>OTU150
GTGAGGAATATTGGTCAATGGAGGCAACTCTGAACCAGCCAAGTAGCGTGCAGGACGACGGCCCTACGGGTTGTAAACTG
CTTTTATGCGGGGATAAACGGCATTACGTGTAGTGCTTTGCAGGTACCGCATGAATAAGGACCGGCTAATTCCGTGCCAG
CAGCCGCGGTAATACGGAAGGTCCGGGCGTTATCCGGATTTATTGGGTTTAAAGGGAGCGCAGGCGGCACTTCAAGCGTG
ACGTTAAATTTCGGGGCTCACCCCCGTTGTGCGTCGCGAACTGTTGTGCTTGAGTAGGCGGCAGGGAGGCGGAATTCGCG
GTGTAGCGGTGAAATGCTTAGATATCGCGAGGAACTCCGATAGCGCAGGCAGCCTCCCGTTGCTTTACTGACGCTCATGC
TCGAAGGTGCGGGTATCGAACAGG
>OTU151
GTGGGGAATATTGGGCAATGGGCGCAAGCCTGACCCAGCAACGCCGCGTGAAGGAAGAAGGTTTTCGGATCGTAAACTTC
TGTCCTTGGTGAAGAGTGAAAGACGGTAGCCAAGGAGGAAGCCCCGGCTAACTACGTGCCAGCAGCCGCGGTAATACGTA
GGGGGCGAGCGTTGTCCGGAATGATTGGGCGTAAAGGGCGCGTAGGCGGCCTGTTAAGTCTGGAGTGAAAGTCCTGTTTT
CAAGATGGGAATTGCTTTGGATACTGATGGGCTTGAGTGCAGGAGAGGTTATCGGAATTCCCGGTGTAGCGGTGAAATGC
GTAGAGATCGGGAGGAACACCAGTGGCGAAGGCGGGTAACTGGACTGCAACTGACGCTGAGGCGCGAAAGTGTGGGGAGC
AAACAGG
>OTU152
GTAGGGAATTTTCGGCAATGGGCGCAAGCCTGACCGAGCAACGCCGCGTGAACGATGAAGGTCTTATGGATTGTAAAGTT
CTGTTACGAGGGAAGAACAGCACTGATAGGAAATGATCAGTGTGTGACGGTACCTCGCCAGAAAGCCACGGCTAACTACG
TGCCAGCAGCCGCGGTAATACGTAGGTGGCAAGCGTTATCCGGAATCATTGGGCGTAAAGGGTGCGTAGGCGGCTTCTTA
AGTTTGTAGTGAAATCGTAGGGCTCAACTCTATCTAGCTACAAAAACTGGGAAGCTGGAGTGCGGTAGAGGCTAGTGGAA
TTCCTAGTGTAGCGGTAAAATGCGTAGATATTAGGAGGAACACCGGTGGCGAAGGCGACTAGCTGGGCCGTAACTGACGC
TGAGGCACGAAAGCGTGGGGAGCAAATAGG
>OTU153
GTGGGGGATATTGCGCAATGGGGGCAACCCTGACGCAGCAACGCCGCGTGAAGGATGAAGGTTTTCGGATTGTAAACTTC
TTTTATTAAGGACGAAAAATGACGGTACTTAATGAATAAGCTCCGGCTAACTACGTGCCAGCAGCCGCGGTAATACGTAG
GGAGCAAGCGTTGTCCGGATTTACTGGGTGTAAAGGGTGCGTAGGCGGCTTGGTAAGTCAGATGTGAAATCTATGGGCTC
AACCCATAAACTGCATTTGAAACTATCGAGCTTGAGTGAAGTAGAGGCAAGCGGAATTCCCTGTGTAGCGGTGAAATGCG
TAGAGATAGGGAGGAACACCAGTGGCGAAGGCGGCTTGCTGGGCTTTAACTGACGCTGAGGCACGAAAGCGTGGGTAGCA
AACAGG
>OTU154
GTAGGGAATATTGCACAATGGGGGAAACCCTGATGCAGCGACGCCGCGTGAAGGATGAAGTATTTCGGTATGTAAACTTC
TATCAGCAAGGAAGAAAATGACGGTACTTGACTAAGAAGCCCCGGCTAAATACGTGCCAGCAGCCGCGGTAATACGTATG
GGGCAAGCGTTATCCGGATTTACTGGGTGTAAAGGGAGCGTAGGCGGCATGGCAAGTCAGAAGTGAAAGCCTGGGGCTCA
ACCCTGGAATTGCTTTTGAAACTGTCAAGCTAGAGTGTCGGAGGGGTAAGTGGAATTCCTAGTGTAGCGGTGAAATGCGT
AGATATTAGGAGGAACACCAGTGGCGAAGGCGGCTTACTGGACGACTACTGACGCTGAGGCTCGAAAGCGTGGGGAGCAA
ACAGG
>OTU155
GTGGGGAATATTGGGCAATGGGCGAAAGCCTGACCCAGCAACGCCGCGTGAAGGATGAAGGTTTTCGGATTGTAAACTTC
TTTGACTGAGGACGACAAAAGGACGGTACTCAGAAAACAAGCCACGGCTAACTACGTGCCAGCAGCCGCGGTAATACGTA
GGTGGCGAGCGTTGTCCGGATTTACTGGGTGTAAAGGGCGTGTAGGCGGGGGAGCAAGTCAGATGTGAAAACCCAAGGCT
TAACCATGGGACTGCATTTGAAACTGTTTTTCTTGAGTGACGGAGAGGCAAGCGGAATTCCTAGTGTAGCGGTAAAATGC
GTAGATATTAGGAGGAACACCGGTGGCGAAGGCGGCTTGCTGGACGTTAACTGACGCTGAGGCGCGAAAGCGTGGGGAGC
AAACAGG
>OTU156
GTGAGGAATTTTGCGCAATGGGGGAAACCCTGACGCAGCAACGCCGCGTGAGTGATGACGGCCTTCGGGTTGTAAAGCTC
TGTCGTGTATGACGAGTAGGGACGGTAATACACAAGGAAGCCTCGGCTAACTACGTGCCAGCAGCCGCGGTAAGACGTAG
GGGGCAAGCGTTATCCGGAATCACTGGGCGTAAAGAGCTCGTAGGTGGAAATGTAAGTTATTGAATAAAGCCCAATGCTT
AACATTGGTTAATTTGGTAATACTGCATATCTTGAGGACAGAAGGGGAAACTGGAATTCCAAGTGTAGCGGTGAAATGCG
TAGAGATTTGGAAGAACATCAGTGGCGAAGGCGTGTTTCTGGTCTGTATCTGACACTGAGGAGCGAAAGTTAGGGTAGCG
AACGGG
>OTU157
GTAGGGAATTTTCGGCAATGGGGGAAACCCTGACCGAGCAACGCCGCGTGAGTGAAGACGGCCTTCGGGTTGTAAAGCTC
TGTTGTAAGGGAAGAACGGTACGGAGAGAATCTGTAAGTGACGGTACCTTACCAGAAAGCCACGGCTAACTACGTGCCAG
CAGCCGCGGTAATACGTAGGTGGCGAGCGTTATCCGGAATTATTGGGCGTAAAGGGTGCGCAGGCGGCCTGTTAAGTTTA
AGGTGAAAGCGTGGGGCTTAACCCCATACAGCCTTAGATACTGGCAGGCTAGAGTACTGGAGAGGAAAGTGGAATTCCAT
GTGTAGCGGTAAAATGCGTAGATATATGGAGGAACACCAGTGGCGAAGGCGGCTTTCTAGCCAGTAACTGACGCTGAGGC
ACGAAAGCGTGGGGAGCAAATAGG
>OTU158
GTGAGGAATATTGGTCAATGGGCGGGAGCCTGAACCAGCCAAGTAGCGTGCGGGATGAAGGCCCTACGGGTTGTAAACCG
CTTTTGCGCGGGGATAAAGAGGGGGACTTGTCCCCCGTTGCAGGTACCGCGCGAATAAGGACCGGCTAATTCCGTGCCAG
CAGCCGCGGTAATACGGAAGGTCCGGGCGTTATCCGGATTTATTGGGTTTAAAGGGAGCGCAGGCGGAACGTCAAGTCAG
CCGTTAAACGGCCCGGCTCAACCGGGTCTTGCGGTTGAAACTGTCGTTCTTGGGTTCACAAGAGGCACGCGGAACTCGTG
GTGTAGCGGTGAAATGCATAGATATCACGAAGAACCCCGATTGCGAAGGCAGCGTGCCGGGGTGTTACCGACGCTCATGC
TCGAAGGCGCGGGTATCAAACAGG
>OTU159
GTAGGGAATTTTCGGCAATGGGGGAAACCCTGACCGAGCAACGCCGCGTGACTGATGACGGCCTTCGGGTTGTAAAGGTC
TGTTGTAAGGGAAGAACGGTACATAGAAAATATGTAAGTGACGGTACCTTACGAGAAAGCCACGGCTAACTACGTGCCAG
CAGCCGCGGTAATACGTAGGTGGCGAGCGTTATCCGGAATTATTGGGCGTAAAGGGTGCGCAGGCGGTTTATTAAGTTTA
AGGTGAAAGCGTGGAGCTCAACTCCATCGAGCCTTAGATACTGATAGACTAGAGTACTGGAGAGGGAAGTGGAATTCCAT
GTGTAGCGGTAAAATGCGTAGATATATGGAGGAACACCAGAGGCGAAGGCGGCTTCCTAGACAGAGACTGACGCTCAGGC
ACGAAAGCGTGGGGAGCAAATAGG
>OTU160
GTGAGGAATATTGGTCAATGGGCGGAAGCCTGAACCAGCCATGCCGCGTGTGGGAAGAAGGCCCTATGGGTTGTAAACCA
CTTTTAGCCGGGAGTAATAAGGGGCGTGCGCGCCCCGATGAGAGTACCGGCGGAATAAGCATCGGCTAACTCCGTGCCAG
CAGCCGCGGTAATACGGAGGATGCAAGCGTTATCCGGATTTATTGGGTTTAAAGGGTGCGTAGGCGGACCGTTAAGTCAG
CGGTGAAAGGTCCCGGCTCAACCGGGGAGCTGCCGTTGATACTGGCGGACTTGAGTCCAAACGGCGCCGGCGGAATATGT
AATGTAGCGGTGAAATGCATAGATATTACATAGAACACCGATCGCGAAGGCAGCTGGCGAGGATGGCACTGACGCTGAGG
CACGAAGGCGTGGGGATCGAACAGG
>OTU161
GTGAGGAATATTGGACAATGGATGGAAATCTGATCCAGCCATGCCGCGTGCGGGATGACGGCCCTATGGGTTGTAAACCG
CTTTTGCAGGGGAGCAATAAGGCCCACGTGTGGACTGATGAGAGTACTCTGCGAATAAGCATCGGCTAACTCCGTGCCAG
CAGCCGCGGTAATACGGAGGATGCGAGCGTTATCCGGATTTATTGGGTTTAAAGGGTGCGTAGGCGGAGTATCAAGTCTG
TGGTGAAAAGTTCGGGCCCAACCCGGATCGTGCCATGGAAACTGGTACCCTTGAATAGTGGTGCCGTCGGCGGAATGTGA
AGTGTAGCGGTGAAATGCTTAGATATTACACAGAACACCGATTGCGAAAGCAGCTGACGAACCACCGATTGACGCTGATG
CACGAAAGTGCGGGTATCGAACAGG
>OTU162
GTGGGGAATATTGCGCAATGGGGGCAACCCTGACGCAGCAACGCCGCGTGCGGGATGAAGGCCTTCGGGTTGTAAACCGC
TTTCAGCAGGGAGGATAGTGACAGTACCTGCACAAGAAGCCCCGGCTAACTACGTGCCAGCAGCCGCGGTAACACGTAGG
GGGCGAGCGTTATCCGGATTCATTGGGCGTAAAGCGCGCGCAGGCGGCCGCCTAAGCGGGACCTCTAATCCCGGGGCTCA
ACCCCGGGCCGGGTCCCGAACTGGGCGGCTCGGGTGCGGTAGAGGAGGGCGGAATTCCCGGTGTAGCGGTGGAATGCGCA
GATATCGGGAAGAACACCGATGGCGAAGGCAGCCCTCTGGGCCGTCACCGACGCTGAGGCGCGAAAGCTAGGGGAGCGAA
CAGG
>OTU163
GTGGGGGATATTGCACAATGGAGGAAACTCTGATGCAGCAACGCCGCGTGAGGGAAGAAGGTTTTCGGATTGTAAACCTC
TGTTTTCGGTGACGAAACAAATGACGGTAGCCGAAGAGGAAGCCACGGCTAACTACGTGCCAGCAGCCGCGGTAATACGT
AGGTGGCAAGCGTTGTCCGGATTTACTGGGTGTAAAGGGTGCGCAGGCGGGATAGCAAGTTGGATGTGAAATACCGGAGC
TTAACTCCGGAACTGCATCCAAAACTGTAATTCTTGAGTGGAGCAGAGGTAAGCGGAATTCCGAGTGTAGCGGTGAAATG
CGTAGATATTCGGAGGAACACCAGTGGCGAAGGCGGCTTACTGGGCTCTAACTGACGCTGAGGCACGAAAGTGTGGGTAG
CAAACAGG
>OTU164
GTGGGGGATATTGCACAATGGGCGCAAGCCTGATGCAGCGACGCCGCGTGAGTGAAGAAGTATTTCGGTATGTAAAGCTC
TATCGGCAGGGAAGAAAGCCTCGCAAGAGGGATGACGGTACCTGACTAAGAAGCCCCGGCTAACTACGTGCCAGCAGCCG
CGGTAATACGTAGGGGGCAAGCGTTATCCGGATTTACTGGGTGTAAAGGGAGCGTAGACGGAAGGCCAAGTCTGATGTGA
AAGCCCGGGGCTCAACCGCGGGACTGCATTGGAAACTGGTCAACTAGAGTACCGGAGGGGTGAGCGGAATTCCTGGTGTA
GCGGTGAAATGCGCAGATATCAGGAAGAACACCGGCGGCGAAGGCGGCTCACTGGACGGCAACTGACGTTGAGGCTCGAA
AGCGTGGGTAGCAAACAGG
>OTU165
GTGGGGAATATTGCACAATGGGCGCAAGCCTGATGCAGCAACGCCGCGTGAGCGAAGAAGGTCTTCGGATCGTAAAGCTC
TGTCCTTGGGGAAGAAGAAAGTGACGGTACCCGAGGAGGAAGCCCCGGCTAACTACGTGCCAGCAGCCGCGGTAATACGT
AGGGGGCAAGCGTTATCCGGAATTATTGGGCGTAAAGAGTACGTAGGTGGCAGCGTAAGCGCAAGGTGAAAGATCGGGGC
TTAACTCCGGTGAGCCTTGTGAACTGCGCAGCTTGAGTGCAGGAGGGGAAAGTGGAATTCCTAGTGTAGCGGTGAAATGC
GTAGATATTAGGAGGAACACCAGTGGCGAAGGCGACTTTCTGGACTGTAACTGACACTGAGGTACGAAAGCGTGGGGAGC
AAACAGG
>OTU166
GTGGGGAATATTACACAATGGGCGCAAGCCTGATGTAGCAACGCCGCGTGAGCGAAGAAGGTCTTCGGATCGTAAAGCTC
TGTCCTTGGGGACGAAGGAAGTGACGGTACCCAAGGAGGAAGCCCCGGCTAACTACGTGCCAGCAGCCGCGGTAATACGT
AGGGGGCGAGCGTTATCCGGAATTATTGGGCGTAAAGAGTACGTAGGTGGTTTTGTAAGCGTGAGGTGAAAGCCCGGGGC
TTAACTCCGGCGAGCCTCACGAACTGCAAGACTTGAGTGCAGGAGGGGAAAGTGGAATTCCTAGTGTAGCGGTGAAATGC
GTAGATATTAGGAGGAACACCGGTGGCGAAGGCGACTTTCTGGACTGTAACTGACACTGAGGTACGAAAGCGTGGGGAGC
AAACAGG
>OTU167
GTGGGGAATCTTGCACAATGGGCGAAAGCCTGATGCAGCGACGCCGCGTGAGTGAAGAAGTATTTCGGTATGTAAAGCTC
TATCAGCAGGGAAGAAAATGACGGTACCTGACTAAGAAGCCCCGGCTAACTACGTGCCAGCAGCCGCGGTAATACGTAGG
GGGCAAGCGTTATCCGGATTTACTGGGTGTAAAGGGAGCGCAGACGGTAAAGCAAGTCTGAAGTGAAAGCCCGCGGCTCA
ACTGCGGGACTGCTTTGGAAACTGTTTAACTAGAGTGCTGGAGAGGTAAGCGGAATTCCTAGTGTAGCGGTGAAATGCGT
AGATATTAGGAAGAACATCAGTGGCGAAGGCGGCTTACTGGACAGTAACTGACGTTCAGGCTCGAAAGCGTGGGGAGCAA
ACAGG
>OTU168
GTCGAGGATCATTTGCAATGGGCGAAAGCCTGACAATGCGACGCTGCGTGGAGGATGAAGGCCTTCGGGTCGTAAACTCC
TGTCATGGGGGAACAGGCGAGGGGACCCAACACGTCCCTTAGTTGAGTGTACCCCAAGAGGAAGGGACGGCTAACTCTGT
GCCAGCAGCCGCGGTAATACAGAGGTCCCGAGCGTTGTTCGGATTTACTGGGCGTAAAGGGCGCGTAGGCGGCGGGGCGT
GTCAAGTGTGAAAGCTCCGGGCTCAACCCGGAAAGTGCGCTTGAAACTACCCTGCTCGAGTATGGGAGGGGGAATCGGAA
TATAGGGTGTAGCGGTGAAATGCGTTGATATCCTATAGAACACCGGAGGCGAAGGCGGATTCCTTGAACATCACTGACGC
TGAGGCGCGAAAGTCGGGGGAGCAAACAGG
>OTU169
GTGGGGAATCTTCCGCAATGGGCGCAAGCCTGACGGAGCAACGCCGCGTGGGTGAGGAAGTTTTTCGGAACGTAAAGCCC
TGTTGTTTATGACGAACGGACTTTCTGTGAAGAATGGGAAGTAGTGACGGTAATAGACGAGGAAGCCACGGCTAACTACG
TGCCAGCAGCCGCGGTAATACGTAGGTGGCAAGCGTTGTCCGGAATTATTGGGCGTAAAGCGCATGTAGGCGGTGCCTTA
AGTCTGTCGTGAAACTGCGGGGCTTACCCCCGTATGGCGATGGAAACTGTGGCACTTGAGTGCAGGAGAGGAAAGGGGAA
CTCCCAGTGTAGCGGTGAAATGCGTAGATATTGGGAAGAACACCGGTGGCGAAGGCGCCTTTCTGGACTGTGTCTGACGC
TGAGATGCGAAAGCCAGGGTAGCGAACGGG
>OTU170
GTGGGGAATATTGCACAATGGGGGAAACCCTGATGCAGCGACGCCGCGTGAGTGAAGAAGTATTTCGGTATGTAAAGCTC
TTTAAGCAGGGAAGATAATGACGGTACCTGCAGAATAAGCACCGGCTAAATACGTGCCAGCAGCCGCGGTAATACGTATG
GTGCAAGCGTTATCCGGATTTACTGGGTGTAAAGGGAGCGTAGGTGGTGAGGCAAGCCAGAAGTGAAAACCCGGGGCTCA
ACTCCGTGGATTGCTTTTGGAACTGTTTTACTGGAGTGCAGGAGGGGTAAGCGGAATTCCCAGTGTAGCGGTGAAATGCT
TAGATATTGGGAGGAACACCAGCGGCGAAGGCGGCTTACTGGACTGTAACTGACACTGAGGCTCGAAAGCGTGGGGAGCA
AACAGG
>OTU171
GTGGGGAATATTGCACAATGGGCGCAAGCCTGATGCAGCGATGCCGCGTGAGGGAAGAAGGTTTTAGGATTGTAAACCTC
TGTCTTTGGGGACGATAATGACGGTACCCAAGGAGGAAGCTCCGGCTAACTACGTGCCAGCAGCCGCGGTAATACGTAGG
GAGCGAGCGTTGTCCGGAATTACTGGGTGTAAAGGGAGTGCAGGCGGGACTGCAAGTCAGATGTGAAATGTAGGGGCTTA
ACCCCTGAACTGCATTTGAAACTGTAGTTCTTGAGTGAAGTAGAGGTAAGCGGAATTCCTAGTGTAGCGGTGAAATGCGT
AGATATTAGGAGGAACATCAGTGGCGAAGGCGGCTTACTGGGCTTTTACTGACGCTGAGGCTCGAAAGCGTGGGGAGCAA
ACAGG
>OTU172
GTGGGGAATATTGGGCAATGGGCGAAAGCCTGACCCAGCAACGCCGCGTGAGGGAAGAAGGTTTTCGGATTGTAAACCTC
TGTCCTAAGTGACGAAGGAAGTGACGGTAGCTTAGGAGGAAGCCCCGGCTAACTACGTGCCAGCAGCCGCGGTAATACGT
AGGGGGCAAGCGTTGTCCGGAATGACTGGGCGTAAAGGGCGTGTAGGCGGTTGAGTAAGTTGGGAGTGAAACTCCTGTTT
TCAAGGCAGGAACTGCTCTCAAAACTGCTTGACTTGAGTGCGGAAGAGGTAAGTGGAATTCCCAGTGTAGCGGTGAAATG
CGTAGAGATTGGGAGGAACACCAGTGGCGAAGGCGACTTACTGGGCCGTAACTGACGCTGAGGCGCGAAAGCGTGGGGAG
CAAACAGG
>OTU173
GTGGGGAATTTTGCGCAATGGGCGAAAGCCTGACGCAGCAACGCCGCGTGCGGGATGGAGGCCTTCGGGTTGTAAACCGC
TTTCAGCAGGGACGAACACTGACGGTACCTGCAGAAGAAGCTCCGGCTAACTACGTGCCAGCAGCCGCGGTAATACGTAG
GGAGCGAGCGTTATCCGGATTCATTGGGCGTAAAGCGCGCGTAGGCGGCTCGGGAAGCGGAACCTCTAACCTTGGGGCTC
AACCTCAAGCCGGGTTCCGAACTCCCGGGCTCGAGTCAGGTAGGGGCAGGCGGAATTCCCGGTGTAGCGGTGAAATGCGC
AGATATCGGGAGGAACACCGATGGCGAAGGCAGCCTGCTGGGCCTTCGACTGACGCTGAGGTGCGAAAGCGTGGGGAGCG
AACAGG
>OTU174
GTGGGGAATATTGCACAATGGGCGAAAGCCTGATGCAGCAACGCCGCGTGAACGAAGAAGGCTCTTGGGTCGTAAAGTTC
TGTTCTGAGGGAAGAAGCAAGTGACGGTACCTCAGGAGAAAGCCCCGGCTAACTACGTGCCAGCAGCCGCGGTAATACGT
AGGGGGCGAGCGTTGTCCGGAATTACTGGGCGTAAAGAGTACGTAGGCGGTTCGGTAAGCGCATGGTGAAAGGCATCGGC
TCAACCAGTGTCAGCCGTGCGAACTGCCGGGCTTGAGTGCGGGAGAGGAAAGCGGAATTCCTGGTGTAGCGGTGAAATGC
GTAGAGATCAGGAGGAACACCGGTGGCGAAGGCGGCTTTCTGGACCGTAACTGACGCTGAGGTACGAAAGCGTGGGGAGC
AAACAGG
>OTU175
GTGAGGAATATTGGACAATGGTCGGAAGACTGATCCAGCCATGCCGCGTGAAGGTTAAGGTCCTATGGATTGTAAACTTC
TTTTGTACGAGAGGAATAAGGATGACGAGTCATCCGAGGACAGTATCGTACGAATAAGCATCGGCTAACTCCGTGCCAGC
AGCCGCGGTAATACGGAGGATGCGAGCGTTATCCGGATTCATTGGGTTTAAAGGGTGCGCAGGCGGACGATTAAGTCAGC
GGTGAAAAGTATGCGCTCAACGCATATCGTGCCGTTGAAACTGGTTGACTAGGATACGTATGCTGTGGGAGGAATGTGTA
GTGTAGCGGTGAAATGCATAGATATTACACAGAACACCTATTGCGAAGGCATCTCACAAATACGTTATTGACGCTGAGGC
ACGAAAGTGCGGGGATCAAACAGG
>OTU176
GTGGGGGATATTGCGCAATGGGGGGAACCCTGACGCAGCAACGCCGCGTGAAGGAAGAAGGTCTTCGGATTGTAAACTTC
TGTCTTATGGGACGAAGAAGTGACGGTACCATAGGAGGAAGCCACGGCTAACTACGTGCCAGCAGCCGCGGTAATACGTA
GGTGGCGAGCGTTGTCCGGAATTACTGGGTGTAAAGGGCGTGTAGGCGGGTCTTTAAGTCAGATGTGAAATTCCCGGGCT
CAACTTGGGAGCTGCATTTGAAACTGAGGATCTTGAGTGCAGGAGAGGAAAGCGGAATTCCTAGTGTAGCGGTGAAATGC
GTAGATATTAGGAGGAACACCAGTGGCGAAGGCGGCTTTCTGGACTGTAACTGACGCTGAGGCGCGAAAGCGTGGGGAGC
AAACAGG
>OTU177
GTCGAGGATCATTTGCAATGGGCGAAAGCCTGACAATGCGACGCTGCGTGGAGGATGAAGGCCTTCGGGTCGTAAACTCC
TGTCATGAGGGAACAGGCGAGGGTACCCAACACGTACCTTAGTTGAGTGTACTTCAAGAGGAAGGGACGGCTAACTCTGT
GCCAGCAGCCGCGGTAATACAGAGGTCCCTAGCGTTGTTCGGATTTACTGGGCGTAAAGGGCACGTAGGTGGCTATGCGT
GTCGAGTGTGAAATCTCCGGGCCCAACCCGGAAAGTGCGCTCGAAACTACATGGCTGGAGTACGGGAGAGGGGATCGGAA
TGCAGGGTGTAGCGGTGAAATGCGTTGATATCCTGCAGAACACCGGAGGCGAAGGCGGATCCCTGGAACGTTACTGACGC
TAAGGTGCGAAAGTCGGGGGAGCGAACAGG
>OTU178
GTAGGGAATCTTCCGCAATGGACGAAAGTCTGACGGAGCAACGCCGCGTGAGTGATGAAGGTTTTCGGATCGTAAAACTC
TGTTATTAGGGAAGAACAAATGTGTAAGTAACTGTGCACATCTTGACGGTACCTAATCAGAAAGCCACGGCTAACTACGT
GCCAGCAGCCGCGGTAATACGTAGGTGGCAAGCGTTATCCGGAATTATTGGGCGTAAAGCGCGCGTAGGCGGTTTCTTAA
GTCTGATGTGAAAGCCCACGGCTCAACCGTGGAGGGTCATTGGAAACTGGGAAACTTGAGTACAGAAGAGGAAAGTGGAA
TTCCATGTGTAGCGGTGAAATGCGCAGAGATATGGAGGAACACCAGTGGCGAAGGCGACTTTCTGGTCTGTAACTGACGC
TGATGTGCGAAAGCGTGGGGATCAAACAGG
>OTU179
GTAGGGAATATTGCACAATGGGGGAAACCCTGATGCAGCAACGCCACGTGTGGGAAGAAGCATTTCGGTGTGTAAACCAC
TGTCGTGAGGGAATAAGGCGTCGTCTCGGCGACGTTGAATGTACCTCGAGAGGAAGCACCGGCAAACTTCGTGCCAGCAG
CCGCGGTAATACGAGGGGTGCAAGCGTTGTTCGGAATCACTGGGCGTAAAGGGAGCGCAGGCGGAAGCTCAAGCGGATTG
TACAATACCGGGGCCCAACCCCGGACCTGCAGTCCGAACTGGGTTTCTTGGATAGTTCAGGGGCAAGCGGAATTCCTGGT
GTAGCGGTGGAATGCGTAGAGATCAGGAAGAACACCGATGGCGAAGGCAGCTTGCTGGGGACTTATCGACGCTCATGCTC
GAAAGTGCGGGTAGCAAACAGG
>OTU180
GTGGGGAATATTGGGCAATGGGGGCAACCCTGACCCAGCAACGCCGCGTGAAGGAAGAAGGCTTTCGGGTTGTAAACTTC
TTTGACGAGGGACGAAGAAAGTGACGGTACCTCGAAAACAAGCCACGGCTAACTACGTGCCAGCAGCCGCGGTAATACGT
AGGTGGCAAGCGTTGTCCGGATTTACTGGGTGTAAAGGGCGCGTAGGCGGGTGTGCAAGTCAGATGTGAAATGCCAAGGC
TTAACCATGGAGCTGCATTTGAAACTGTACATCTTGAGTATCGGAGGGGCAGGCGGAATTCCTAGTGTAGCGGTGAAATG
CGTAGATATTAGGAGGAACACCAGTGGCGAAGGCGGCCTGCTGGACGACAACTGACGCTGAGGCGCGAAAGCGTGGGGAG
CAAACAGG
>OTU181
GTGGGGAATATTGCACAATGGAGGAAACTCTGATGCAGCGACGCCGCGTGAGTGAAGGAGTATTTCGGTATGTAAAGCTC
TATCGGCAGGGAAGAAGATGACGGTACCTGCAGAAGAAGCCCCGGCTAACTACGTGCCAGCAGCCGCGGTAATACGTAGG
GGGCAAGCGTTATCCGGATTTACTGGGTGTAAAGGGAGCGTAGACGGAATGGCAAGTTGGATGTGAAAGGCATGGGCTCA
ACCCGTGGACTGCATTCAAAACTGTCAGTCTGGAGTATCGGAAGGGCAGGCGGAATTCCTGGTGTAGCGGTGAAATGCGT
AGAGATCAGGAGGAACACCGGTGGCGAAGGCGGCCTGCTGGACGGTAACTGACGTTGAGGCTCGAAGGCGTGGGGAGCAA
ACAGG
>OTU182
GTAAGGAATTTTCGGCAATGGACGAAAGTCTGACCGAGCAACGCCGCGTGAGTGATGAAGGTCTTCGGATCGTAAAGCTC
TGTGGTAGAGGACGAACAACACGGATAGGAAATGATCCGTGTCTGACGGTACTCTTCTAGAAAGTCACGGCTTACTACGT
GCCAGCAGCCGCGGTAATACGTAGGTGGCAAGCGTTATCCGGATTTATTGGGCGTAAAGGGTGCGCAGGCGGCCTGTTTA
GTCTGGGGTGAAAGCGTTGAGCTCAACTCAATTAAGCCTTAGATACTGGCAGGCTAGAGTGCAGAAGAGGGTTATGGAAT
TCCATGTGTAGCGGTAAAATGCGTAGATATATGGAGGAACACCGGTGGCGAAGGCGGTAACCTGGTCTGTTACTGACGCT
CAGGCACGAAAGCGTGGGGAGCAAATAGG
>OTU183
GTGGGGAATATTGGGCAATGGGCGAAAGCCTGACCCAGCAACGCCGCGTGAAGGATGAAGGTCTTCGGATTGTAAACTTC
TTTGATCAGGGACGAAATCATGACGGTACCTGAAGAACAAGTCACGGCTAACTACGTGCCAGCAGCCGCGGTAATACGTA
GGTGACAAGCGTTATCCGGATTTACTGGGTGTAAAGGGCGTGTAGGCGGTTTGGCAAGTCAGAAGTGAAATTCCCGGGCT
TAACTTGGGCGCTGCTTCTGAAACTGCTTTACTTGAGTGCTGGAGAGGATAGTGGAATTCCTAGTGTAGCGGTAAAATGC
GCAGATATTAGGAGGAACACCGGTGGCGAAGGCGGCTATCTGGACAGTAACTGACGCTGAGGCGCGAAAGCACGGGGAGC
AAACAGG
>OTU184
GTGGGGGATATTGCACAATGGGCGAAAGCCTGATGCAGCGACGCCGCGTGAAGGAAGACGTACCTCGGTATGTAAACTTC
TATCAGCAGGGAAGAAGATGACGGTACCTGACTAAGAAGCCCCGGCTAACTACGTGCCAGCAGCCGCGGTAATACGTAGG
GGGCAAGCGTTATCCGGATTTACTGGGTGTAAAGGGAGCGTAGACGGCGATGCAAGTCCGATGTGAAAACCCGAGGCTCA
ACCACGGGATTGCATTAGAAACTGCACTGCTTGAGTGCTGGAGGGGCAAGCGGAATTCCTGGTGTAGCGGTGAAATGCGT
AGATATCAGGAGGAACACCGGTGGCGAAGGCGGCTTGCTGGACAGTAACTGACGTTGAGGCTCGAAAGCGTGGGGAGCAA
ACAGG
>OTU185
GTGAGGAATATTGGTCAATGGTCGAGAGACTGAACCAGCCAAGTAGCGTGCAGGATGACGGCCCTATGGGTTGTAAACTG
CTTTTATGCGGGGATAAAGTTCACTACGTGTAGTGTTTTGTAGGTACCGCATGAATAAGGACCGGCTAATTCCGTGCCAG
CAGCCGCGGTAATACGGAAGGTCCGGGCGTTATCCGGATTTATTGGGTTTAAAGGGAGCGCAGGCGGAGGCTTAAGCGTG
ACGTGAAATGTAGCCGCTCAACGGCTGAGTTGCGTCGCGAACTGGGTTTCTTGAGTGAGTGCGACGTCAGCGGAATTCGT
GGTGTAGCGGTGAAATGCTTAGATATCACGAAGAACCCCGATTGCGAAGGCAGCTGACGAGCCCTTTACTGACGCTAAAG
CTCGAAGGTGCGGGTATCGAACAGG
>OTU186
GTGGGGAATATTGCACAATGGGGGGAACCCTGATGCAGCGACGCCGCGTGAAGGAAGAAGTATCTCGGTATGTAAACTTC
TATCAGCAGGGAAGAAAATGACGGTACCTGACTAAGAAGCCCCGGCTAACTACGTGCCAGCAGCCGCGGTAATACGTAGG
GGGCAAGCGTTATCCGGATTTACTGGGTGTAAAGGGAGCGTAGACGGCAGTGCAAGTCTGATGTGAAAGGCATGGGCTCA
ACCCGTGGACTGCATTGGAAACTGTACAGCTTGAGTGCCGGAGAGGTAAGCGGAATTCCTAGTGTAGCGGTGAAATGCGT
AGATATTAGGAGGAACACCAGTGGCGAAGGCGGCTTACTGGACGGTAACTGACGTTGAGGCTCGAAAGCGTGGGGAGCAA
ACAGG
>OTU187
GTGAGGGATATTGCACAATGGGCGAAAGCCTGATGCAGCAACGCCGCGTGAGGGAAGACGGTTTTCGGATTGTAAACCTC
TGTTCCGGGGAAGGAAGACAGTGACCTACCCGGGAGCAAGCCACGGCTAACTACGTGCCAGCAGCCGCGGTAATACGTAG
GTGGCGAGCGTTGTCCGGATTTACTGGGTGTAAAGGGAGCGCAGGCGGGACAGCAAGTTGGATGTGAAATACCGGAGCTC
AACTCCGGAGCTGCATCCAAAACTGTTGTTCTTGAGTGGAGTAGAGGCAAGCGGAATTCCGAGTGTAGCGGTGAAATGCG
CAGATATTCGGAGGAACACCGGTGGCGAAGGCGGCTTGCTGGGCTCTAACTGACGCTGAGGCTCGAAAGTGTGGGTAGCA
AACAGG
>OTU188
GTGGGGAATATTGCACAATGGGCGAAAGCCTGATGCAGCAACGCCGCGTGAAGGATGAAGGTCTTCGGATCGTAAACTTC
TGTCCTTGGGGAAGAAGAAGTGACGGTACCCATGGAGGAAGCCCCGGCTAACTACGTGCCAGCAGCCGCGGTAATACGTA
GGGGGCGAGCGTTATCCGGAATTATTGGGCGTAAAGAGTGCGTAGGTGGTTAATTAAGCGAGAGGTTTAAGGCTAGGGCT
TAACCGTAGTTCGCCTTTCGAACTGATTAACTTGAGTGCAGGAGGGGAAAGCGGAATTCCTAGTGTAGCGGTGAAATGCG
TAGATATTAGGAGGAACACCAGTGGCGAAGGCGGCTTTCTGGACTGAAACTGACACTGAGGCACGAAAGCGTGGGGAGCA
AACAGG
>OTU189
GTGGGGAATATTGGACAATGGGGGAAACCCTGATCCAGCGACGCCGCGTGAGTGAAGAAGTATTTCGGTATGTAAAGCTC
TATCAGCAGGGAAGATGATGACGGTACCTGACTAAGAAGCACCGGCTAAATACGTGCCAGCAGCCGCGGTAATACGTATG
GTGCAAGCGTTATCCGGATTTACTGGGTGTAAAGGGAGCGTAGGCGGCCGTGCAAGTCAGGTGTGAAATCCCGGGGCTCA
ACCCCGGTACTGCACTTGAAACTGCGTGGCTGGAGTACAGGAGAGGCAGGCGGAATTCCTAGTGTAGCGGTGAAATGCGT
AGATATTAGGAAGAACACCGGTGGCGAAGGCGGCCTGCTGGACTGGATACTGACGCTGAGGCTCGAAAGCGTGGGGAGCA
AACAGG
>OTU190
GTAGGGAATCTTTCACAATGGGCGAAAGCCTGATGGAGCAACGCCGCGTGCAGGATGACGGCCTTCGGGTTGTAAACTGC
TTTTATATCTGAGAAATATGATGGTAAGATATGAATAAGGACCGGCTAACTACGTGCCAGCAGCCGCGGTCATACGTAGG
GTCCAAGCATTATCCGGATTGACTGGGTGTAAAGAGTTGCGTAGGTGGCAGGGTAAGTAGATAGTGAAATCTGGTGGCTC
AACCATTCAGACTATTATCTAAACTGCTCCGCTCGAGAACGTTAGGGGTAGCTGGAATTTCTAGTGTAGGAGTGAAATCC
GTAGATATTAGAAAGAACACCGATAGCGTAGGCAGGCTACTGGGACGTTTCTGACACTAAGGCACGAAAGCGTGGGGAGC
AAACGGG
>OTU191
GTGGGGAATATTGCACAATGGGCGAAAGCCTGATGCAGCAACGCCGCGTGAGGGAAGACGGTTTTCGGATTGTAAACCTT
TGTCCTTGGTGAAGATAATGACGGTAGCCGAGGAGGAAGCCACGGCTAACTACGTGCCAGCAGCCGCGGTAATACGTAGG
TGGCAAGCGTTGTCCGGAATTACTGGGTGTAAAGGGAGCGCAGGCGGGAGAGCAAGTCAGTGGTGAAATGCATGGGCTTA
ACCCATGAACTGCCATTGAAACTGTTTTTCTTGAGTGGATCAGAGGCAAGCGGAATTCCGAGTGTAGCGGTGAAATGCGT
AGATATTCGGAGGAACACCAGTGGCGAAGGCGGCTTGCTGGGGTCTAACTGACGCTGAGGCTCGAAAGTGTGGGGAGCAA
ACAGG
>OTU192
GTGAGGGATATTGCACAATGGGCGCAAGCCTGATGCAGCAACGCCGCGTGAGGGATGACGGTTTTCGGATTGTAAACCTC
TGTCTTCGGTGAAGATAATGACATTAGCCGAGGAGGAAGCCACGGCTAACTACGTGCCAGCAGCCGCGGTAATACGTAGG
TGGCAAGCGTTGTCCGGATTTACTGGGTGTAAAGGGAGCGCAGGCGGGAGAGCAAGTCAGCGGTGAAATCTATGGGCTTA
ACCCATAAACTGCCGTTGAAACTGTTTTTCTTGAGTGAAGTAGAGGCAAGCGGAATTCCGAGTGTAGCGGTGAAATGCGT
AGATATTCGGAGGAACACCAGTGGCGAAGGCGGCTTGCTGGGCTTTTACTGACGCTGAGGCTCGAAAGTGTGGGGAGCAA
ACAGG
>OTU193
GTGGGGAATATTGTACAATGGAGGAAACTCTGATACAGCAACGCCGCGTGAGTGATGAAGGTTTTAGGATTGTAAAGCTC
TGTCTTTGGGGACGAAGAAAGTGACGGTACCCAAGGAGGAAGCCCCGGCTAACTACGTGCCAGCAGCCGCGGTAATACGT
AGGGGGCAAGCGTTGTCCGGAATTACTGGGCGTAAAGGGCACGCAGGCGGTCCGGTCAGTCAGGAGTGAAAGTTTGCAGC
TTAACTGTAAAAGTGCTTTTGATACTGCCGGACTTGAGTCTCGGAGAGGTAAGCGGAATTCCTAGTGTAGTAGTGAAATG
CGTAGAGATTAGGAAGAACACCGGCGGCGAAGGCGGCTTACTGGACGAGTACTGACGCTCAGGTGCGAAAGCGTGGGGAG
CAAACAGG
>OTU194
GTGGGGAATATTGCACAATGGGGGAAACCCTGATGCAGCGACGCCGCGTGAGTGATGAAGTATTTCGGTATGTAAAGCTC
TATCAGCAGGGAAGAAAATGACGGTACCTGAGTAAGAAGCCCCGGCTAACTACGTGCCAGCAGCCGCGGTAATACGTAGG
GGGCAAGCGTTATCCGGATTTACTGGGTGTAAAGGGAGCGCAGACGGTCACGCAAGTCTGAAGTGAAATTCCACGGCTTA
ACTGTGGAACTGCTTTGGAAACTGTGCGACTGGAGTGCTGGAGAGGTAAGCGGAATTCCCAGTGTAGCGGTGAAATGCGT
AGATATTGGGAAGAACACCGGTGGCGAAGGCGGCTTACTGGACAGTAACTGACGTTCATGCTCGAAGGCGTGGGGAGCAA
ACAGG
>OTU195
GTGGGGGATATTGCACAATGGGGGGAACCCTGATGCAGCGACGCCGCGTGAGTGAAGAAGTGTTTCGACATGTAAAGCTC
TATCAGCAGGGAAGAAAGGCCCCGAGAGGGGAGATGACGGTACCTGACTAAGAAGCCCCGGCTAACTACGTGCCAGCAGC
CGCGGTAATACGTAGGGGGCAAGCGTTATCCGGATTTACTGGGTGTAAAGGGAGCGCAGACGGCAATGCAAGTCTGATGT
GAAAACCCGGGGCTTAACCCCGGGCCTGCATTGGAAACTGTATAGCTGGAGTATCGGAGAGGTGAGCGGAATTCCTGGTG
TAGCGGTGAAATGCGCAGATATCAGGAAGAACACCGGCGGCGAAGGCGGCTCACTGGACGACAACTGACGTTGAGGCTCG
AAAGCGTGGGTAGCAAACAGG
>OTU196
GTGGGGAATATTGCACAATGGGGGAAACCCTGATGCAGCGACGCCGCGTGAGTGATGAAGTATTTCGGTATGTAAAGCTC
TATCGATGGGGAAGAAAATGACGGTACCCAAGTAAGAAGCCCCGGCTAACTACGTGCCAGCAGCCGCGGTAATACGTAGG
GGGCAAGCGTTATCCGGATTTACTGGGTGTAAAGGGAGCGTAGGTGGTGATGCAAGTCAGAAGTGAAAGCCCTCGGCTCA
ACTGAGGGACTGCTTTTGAAACTGTATTACTAGAGTGCAGGAGGGGTAAGCGGAATTCCTAGTGTAGCGGTGAAATGCGT
AGATATTAGGAAGAACACCGGTGGCGAAGGCGGCTTACTGGACTGAAACTGACACTGAGGCTCGAAAGCGTGGGGAGCAA
ACAGG
>OTU197
GTGGGGGATATTGCGCAATGGGGGAAACCCTGACGCAGCAATGCCGCGTGAAGGATGAAGGTTTTCGGATTGTAAACTTC
TTTTGTTAAGGACGATAATGACGGTACTTAACGAATAAGCTCCGGCTAACTATGTGCCAGCAGCCGCGGTAATACATAGG
GAGCAAGCGTTATCCGGATTTACTGGGTGTAAAGGGTGCGTAGGCGGCAAAGCAAGTCAGATGTGAAATACATGGGCTTA
ACTCATGGACTGCATTTGAAACTGTTTTGCTTGAGTGAAGTAGAGGCAGGCGGAATTCCCGGTGTAGCGGTGAAATGCGT
AGAGATCGGGAGGAACACCAGTGGCGAAGGCGGCCTGCTGGGCTTTAACTGACGCTGAGGCACGAAAGCGTGGGTAGCAA
ACAGG
>OTU198
GTGGGGAATATTGGGCAATGGGCGCAAGCCTGACCCAGCAACGCCGCGTGAGTGAAGAAGGCCTTTGGGTTGTAAAACTC
TGTTCTATGGGAAGAAGGAAGTGACGGTACCATAGGAGAAAGCTCCGGCTAACTACGTGCCAGCAGCCGCGGTAATACGT
AGGGAGCAAGCGTTGTCCGGAATTACTGGGCGTAAAGGGTGCGTAGGCGGCAGCTTAAGTCAGATGTGAAATGCCGGGGC
TCAACTCCGGAGCTGCATCTGATACTGGGCCGCTAGAGTGCAGGAGAGGAAAGTGGAATTCCTAGTGTAGCGGTGGAATG
CGTAGATATTAGGAGGAACACCAGTGGCGAAGGCGACTTTCTGGACTGTAACTGACGCTGAGGCACGAAAGTATGGGGAG
CAAACAGG
>OTU199
GTGGGGAATATTGCACAATGGGCGCAAGCCTGATGCAGCAACGCCGCGTGAAGGAAGAAGGTCTTCGGATCGTAAACTTC
TGTCCTTGGGGAAGAAGAAGTGACGGTACCCATGGAGGAAGCCCCGGCTAACTACGTGCCAGCAGCCGCGGTAATACGTA
GGGGGCGAGCGTTATCCGGAATTATTGGGCGTAAAGAGTGCGTAGGTGGCTCTTTAAGCGCAGGGTTTAAGGCTACGGCT
TAACTGTAGTTCGCCCTGCGAACTGAAGGGCTTGAGTGCAGGAGGGGAAAGCGGAATTCCTAGTGTAGCGGTGAAATGCG
TAGATATTAGGAGGAACACCAGTGGCGAAGGCGGCTTTCTGGACTGAAACTGACACTGAGGCACGAAAGCGTGGGGAGCA
AACAGG
>OTU200
GTGAGGAATATTGGTCAATGGGCGAGAGCCTGAACCAGCCAAGTAGCGTGCAGGATGACGGCCCTATGGGTTGTAAACTG
CTTTTATACGGGGATAAAGTGAGGGACGTGTCCCTTTTTGTAGGTACCGTATGAATAAGGACCGGCTAATTCCGTGCCAG
CAGCCGCGGTAATACGGAAGGTCCGGGCGTTATCCGGATTTATTGGGTTTAAAGGGAGCGCAGGCGGGATATTAAGCGTG
ACGTGAAATGTAGCCGCTCAACGGCTGAACTGCGTCGCGAACTGGTATTCTTGAGTGAGTTCGATGTAGGCGGAATTCGT
GGTGTAGCGGTGAAATGCTTAGATATCACGAAGAACTCCGATTGCGAAGGCAGCCTACAAGGCCTTTACTGACGCTAAAG
CTCGAAGGTGCGGGTATCGAACAGG
>OTU201
GTTAGGAATATTCGTCAATGGGGGAAACCCTGAACGAGCAATGCCGCGTGAACGATGACGGCCCTATGGGTTGTAAAGTT
CTGTTGCGTGGGACGAACGATTAGGATAGGAAATGATCTTAGTGTGACGGTACCACGCCAGAAAGCTCCGGCTAACTACG
TGCCAGCAGCCGCGGTAATACGTAGGGAGCGAGCGTTATCCGGATTTATTGGGCGTAAAGGGTGCGTAGGCGGTTTGTTA
AGTATGAAATTAAAGCCTGGAGCTTAACTCCAGTTCGTTTCATAAACTGGCAGACTAGAGTATGGTAGAGGTAAACGGAA
TTTCTAGTGTAGCGGTAAAATGCGTAGATATTAGAAAGAACACCAGTGGCGTAGGCGGTTTACTGGGCCAAAACTGACGC
TGAGGCACGAAAGCGTGGGGAGCAAATAGG
>OTU202
GTGGGGAATATTGGGCAATGGGCGAAAGCCTGACCCAGCAACGCCGCGTGAGGGAAGAAGGTTTTCGGATTGTAAACCTC
TATCGTGGACGACGAAGGAAGTGACGGTAGTCCACAAGGAAGCCCCGGCTAACTACGTGCCAGCAGCCGCGGTAATACGT
AGGGGGCAAGCGTTGTCCGGAATGACTGGGCGTAAAGGGCGTGTAGGCGGCCGATTAAGTCTGGAGTGAAAGTCCTGCTT
TCAAGGTGGGAATTGCTTTGGAGACTGGTTGGCTTGAGTGCGGAAGAGGTAAGTGGAATTCCCAGTGTAGCGGTGAAATG
CGTAGAGATTGGGAGGAACACCAGTGGCGAAGGCGACTTACTGGGCCGTAACTGACGCTGAGGCGCGAAAGCGTGGGGAG
CGAACAGG
>OTU203
GTAGGGAATTTTCGGCAATGGAGGAAACTCTGACCGAGCAACGCCGCGTGAGTGAAGAAGGTCTTCGGATTGTAAAGCTC
TGTTGTAAGGGAAGAACGGTCTGTGGAGAACACAGGAGTGACGGTACCTTACCAGAAAGCCACGGCTAACTACGTGCCAG
CAGCCGCGGTAATACGTAGGTGGCGAGCGTTATCCGGAATTATTGGGCGTAAAGGGTGCGCAGGCGGCCGATTAAGTTTG
CGGTGAAAGCGTGGGGCTCAACCCCATACAGCCACAGATACTGGTCGGCTAGAGTACTGGAGAGGAAAGTGGAATTCCAT
GTGTAGCGGTAAAATGCGTAGATATATGGAGGAACACCGGTGGCGAAGGCGGCTTTCTAGCCAGAGACTGACGCTCATGC
ACGAAAGCGTGGGGAGCAAATAGG
>OTU204
GTGGGGAATCTTCCGCAATGGGCGCAAGCCTGACGGAGCAACGCCGCGTGAGTGAAGAAGGCCTTCGGGTCGTAAAGCTC
TGTCTTTAGGGACGAAAAACCGTAGTGAAAACATTGCTACGGCCTGACGGTACCTGAGGAGGAAGCTCCGGCTAACTACG
TGCCAGCAGCCGCGGTAATACGTAGGGAGCGAGCGTTGTCCGGAATTACTGGGCGTAAAGGGCGTGTAGGCGGGGATTTA
AGTAGGGTGTGAAAACTCCGGGCTTAACTTGGAGACTGCATCCTAAACTGGATCTCTTGAGGGCAGGAGAGGAAAGTGGA
ATTCCTAGTGTAGCGGTGAAATGCGTAGATATTAGGAGGAACACCAGTGGCGAAGGCGACTTTCTGGACTGTACCTGACG
CTGAGGCGCGAAAGCGTGGGGAGCAAACAGG
>OTU205
GTGGGGGATATTGCACAATGGGCGAAAGCCTGATGCAGCGACGCCGCGTGAGGGAAGAAGGTCTTCGGATTGTAAACCTT
TGTCCTATGGGAAGATAATGACGGTACCATGGGAGGAAGCCACGGCTAACTACGTGCCAGCAGCCGCGGTAATACGTAGG
TGGCAAGCGTTGTCCGGATTTACTGGGTGTAAAGGGTGCGTAGGCGGGGCAGCAAGTTGGATGTGAAATCCTCGGGCTCA
ACTCGAGAACTGCATTCAAAACTGTTGCTCTTGAGTGCAGTAGAGGCAAGCGGAATTCCCGGTGTAGCGGTGAAATGCGC
AGAGATCGGGAGGAACACCAGTGGCGAAGGCGGCTTGCTGGGCTGTTACTGACGCTGAGGCACGAAAGCATGGGTAGCAA
ACAGG
>OTU206
GTGAGGAATATTGGACAATGGCCGGAAGGCTGATCCAGCCATGCCGCGTGCGGGAGGACGGCCCTATGGGTTGTAAACCG
CTTTTGCGAGGGAGCAATAAGGTCCACGTGTGGATCGATGAGAGTACCTCGCGAATAAGCATCGGCTAACTCCGTGCCAG
CAGCCGCGGTAATACGGAGGATGCAAGCGTTATCCGGATTTATTGGGTTTAAAGGGTGCGTAGGCGGTTTGCTAAGCGGG
AGGTGAAATGCCGGCGCTCAACGTCGGAAGTGCCTCCCGAACTGGTGGACTGGAATGACTCTGCCGTGGGAGGAATGTGT
AGTGTAGCGGTGAAATGCTTAGAGATTACACAGAACACCGATTGCGAAGGCATCTCACGAAGGGTTGATTGACGCTGAGG
CACGAAAGCGTGGGGATCAAACAGG
>OTU207
GTGGGGAATATTGCACAATGGGGGAAACCCTGATGCAGCGACGCCGCGTGAGTGAAGAAGTATTTCGGTATGTAAAGCTC
TATCAGCAAGGAAGAAAATGACGGTACTTGACTAAGAAGCCCCGGCTAACTACGTGCCAGCAGCCGCGGTAATACGTAGG
GGGCAAGCGTTATCCGGATTTACTGGGTGTAAAGGGAGCGTAGACGGTGAGGCAAGTCTGAAGTGAAATGCATGGGCTCA
ACCCATGAACTGCTTTGGAAACTGTCTGACTAGAGTGCAGGAGAGGTAAGTGGAATTCCTAGTGTAGCGGTGAAATGCGT
AGATATTAGGAGGAACACCGGTGGCGAAGGCGGCTTACTGGACTGTAACTGACGTTGAGGCTCGAAAGCGTGGGGAGCAA
ACAGG
>OTU208
GTAGGGAATCTTTCACAATGGGCGAAAGCCTGATGGAGCAACGCCGCGTGCAGGATGACGGCCTTCGGGTTGTAAACTGC
TTTTATATCCGAGAAATATGATGGTAAGATATGAATAAGGATCGGCTAACTACGTGCCAGCAGCCGCGGTCATACGTAGG
ATCCGAGCATTATCCGGAGTGACTGGGTGTAAAGAGTTGCGTAGGTGGCATAGAAAGTCGATAGTGAAATCTGGTGGCTC
AACCATTCAGACTATTGTCGAAACTTCTAAGCTCGAGACCGTTAGGGGTAACTGGAATTTCTAGTGTAGGAGTGAAATCC
GTAGATATTAGAAAGAACACCGATAGCGTAGGCAGGTTACTGGAACGGTTCTGACACTAAGGCACGAAAGCGTAGGGAGC
AAACGGG
>OTU209
GTAAGGAATTTTCGGCAATGGACGAAAGTCTGACCGAGCAACGCCGCGTGAGTGATGAAGGTCTTCGGATCGTAAAGCTC
TGTGGTAAAGGACGAACACTACAGTTAGGAAATGATCTGTAGCTGACGGTACTTTACTAGAAAGTCACGGCTTACTACGT
GCCAGCAGCCGCGGTAATACGTAGGTGGCAAGCGTTATCCGGATTTATTGGGCGTAAAGGGTGCGTAGGCGGCTTGTTTA
GTCTGGGGTGAAAGCGTCGAGCTTAACTCGATTAAGCCTTAGATACTGGCAAGCTAGAGTGTAGAAGAGGGTTATGGAAT
TCCATGTGTAGCGGTAAAATGCGTAGATATATGGAGGAACACCAGAGGCGAAGGCGGTAACCTGGTCTATTACTGACGCT
CAGGCACGAAAGCGTGGGGAGCAAATAGG
>OTU210
GTGGGGAATATTGCACAATGGGGGGAACCCTGATGCAGCGACGCCGCGTGAGTGAAGAAGTATTTCGGTATGTAAAGCTC
TATCAGCAGGGAAGAAAATGACGGTACCTGACTAAGAAGCCCCGGCTAACTACGTGCCAGCAGCCGCGGTAATACGTAGG
GGGCAAGCGTTATCCGGATTTACTGGGTGTAAAGGGAGCGCAGACGGAGGATTAAGTCTGAAGTGAAAACCCTCGGCTCA
ACTGAGGGATTGCTTTGGAAACTGGTCATCTTGAGTGCTGGAGAGGTAAGCGGAATTCCTGGTGTAGCGGTGAAATGCGT
AGATATCAGGAAGAACACCGGTGGCGAAGGCGGCTTACTGGACAGTAACTGACGTTGAGGCTCGAAAGCGTGGGGAGCAA
ACAGG
>OTU211
GTGGGGGATATTGCACAATGGAGGGAACTCTGATGCAGCGACGCCGCGTGGGTGAAGAAGTATTTCGGTATGTAAAGCCC
TATCAGCAGGGAAGATAATGACGGTACCTGACTAAGAAGCCCCGGCTAACTACGTGCCAGCAGCCGCGGTAATACGTAGG
GGGCAAGCGTTATCCGGATTTACTGGGCGTAAAGGGAGCGCAGACGGGACGGCAAGTCAGGAGTGAAAGGCCGGGGCTCA
GCCCCGGGACTGCTCTTGAAACTGTCGACCTGGAGTGCAGGAGAGGTAAGCGGAATTCCTGGTGTAGCGGTGAAATGCGT
AGATATCAGGAGGAACACCGGTTGCGAAGGCGGCTTACTGGACTGTAACTGACGTTGAGGCTCGAAGGCGTGGGGAGCAA
ACAGG
>OTU212
GTGGGGAATATTGCGCAATGGGGGAAACCCTGACGCAGCGACGCCGCGTGCGGGATGGAGGCCTTCGGGCTGTGAACCGC
TTTCGGTGGGGAGGAAATTGACCGTACCCACATAAGAAGCCCCGGCTAACTACGTGCCAGCAGCCGCGGTAATACGTAGG
GGGCGAGCGTTATCCGGATTCATTGGGCGTAAAGCGCGCGTAGGCGGATTTCATAAGTCAGGGGTATAAGGATAGGGCTC
AACCCCATCATGCCCCTGATACTATAAGTCTTGGGTTCCGCAGGGGATGGCGGAACTCCCGGTGTAGCGGTGGAATGCGC
AGATATCGGGAGGAACACCGGTGGCGAAGGCGGCCATCTGGGCGGTAACCGACGCTGAGGCGCGAGAGCTAGGGGAGCGA
ACAGG
>OTU213
GTGGGGAATATTGCACAATGGGGGAAACCCTGATGCAGCGACGCCGCGTGAAGGAAGAAGTATCTCGGTATGTAAACTTC
TATCGACAGGGAAGATAATGACGGTACCTGAATAAGAAGCCCCGGCTAACTACGTGCCAGCAGCCGCGGTAATACGTAGG
GGGCAAGCGTTATCCGGATTTACTGGGTGTAAAGGGAGCGTAGACGGCATGGCAAGTCTGATGTGAAAGGCTGGGGCTTA
ACCCCGGGACTGCATTGGAAACTGCCTAGCTAGAGTGCCGGAGGGGTAAGCGGAATTCCTAGTGTAGCGGTGAAATGCGT
AGATATTAGGAGGAACACCAGTGGCGAAGGCGGCTTACTGGACGGCAACTGACGTTAAGGCTCGAAAGCGTGGGGAGCAA
ACAGG
>OTU214
GTGGGGGATATTGCACAATGGGGGGAACCCTGATGCAGCGACGCCGCGTGGGCGAGGAAGCGCTTCGGCGCGTAAAGCCC
TTTCAGCGGGAGGGAAGAAGACGGTACCCGCAGAAGAAGCACCGGCTAAATACGTGCCAGCAGCCGCGGTAATACGTATG
GTGCAAGCGTTGTCCGGATTTACTGGGTGTAAAGGGAGCGCAGACGGCGGCGCAAGCCGGATGTGAAATCCCGGGGCCCA
ACCCCGGGGCTGCATTCGGAACTGCGCGGCTGGAGTGCCGGAGGGGCAGGCGGAATTCCTAGTGTAGCGGTGAAATGCGT
AGATATTAGGAGGAACACCGGCGGCGAAGGCGGCCTGCTGGACGGCGACTGACGTTGAGGCTCGAAGGCGTGGGGAGCAA
ACAGG
>OTU215
GTGGGGAATATTGGGCAATGGGGGGAACCCTGACCCAGCAACGCCGCGTGAAGGAAGAAGGCTTTCGGGTTGTAAACTTC
TTTTAAGAGGGACGAAGAAGTGACGGTACCTCTTGAATAAGCCACGGCTAACTACGTGCCAGCAGCCGCGGTAATACGTA
GGTGGCGAGCGTTATCCGGATTTACTGGGTGTAAAGGGCGCGTAGGCGGGCTATCAAGTCAGATGTGAAATCCCTTGGCT
TAACTGAGGAACTGCATTTGAAACTGGTAGTCTTGAGTATCGGAGAGGCAGGCGGAATTCCGTGTGTAGCGGTGAAATGC
GTAGATATACGGAGGAACACCAGTGGCGAAGGCGGCCTGCTGGACGACAACTGACGCTGAGGCGCGAGAGCGTGGGGAGC
AAACAGG
>OTU216
GTCGAGGATCATTTGCAATGGGCGAAAGCCTGACAATGCGACGCTGCGTGGAGGATGAAGGCCCTCGGGTTGTAAACTCC
TGTCATGGGGGAAAAGGAAAAGGGACCCAACACGTCCCCGATTTGATGGTACCCCAAGAGGAAGCGACGGCTAACTCTGT
GCCAGCAGCCGCGGTAATACAGAGGTCGCAAGCGTTGTTCGGATTTACTGGGCGTAAAGGGCGCGTAGGCGGCCGTGCGT
GTCGGATGTGAAATCTCCGGGCTCAACCCGGAAAGTGCGTCCGAAACTGCATGGCTCGAGTTCGGGAGAGGGAATCGGAA
TGCAGGGTGTAGCGGTGAAATGCGTTGATATCCTGCAGAACACCGGAGGCGAAGGCGGATTCCTGGAACGAAACTGACGC
TCAGGCGCGAAAGTCGGGGGAGCAAACAGG
>OTU217
GTTAGGAATATTCGTCAATGGGGGAAACCCTGAACGAGCAATGCCGCGTGAGTGATGACGGCCCTATGGGTTGTAAAACT
CTGTTGTTTGGAAAGAATGATAGGATGAGGAAATGCTTCCTATTTGACGGTACCATTCAAGAAAGCCACGGCTAACTACG
TGCCAGCAGCCGCGGTAATACGTAGGTGGCGAGCGTTATCCGGATTTATTGGGCGTAAAGCGTGCGCAGGCGGTTTATTA
AGTCTTGAATTAAATCCCGAAGCTTAACTTCGGTTCGTTCAAGAAACTGGTAGACTCGAGTGTAGTAGAGGCAAATGGAA
TTCCTAGTGTAGCGGTAAAATGCGTAGATATTAGGAGGAACACCAGTGGCGAAGGCGATTTGCTGGGCTATTACTGACGC
TCATGCACGAAAGCGTGGGGAGCAAATAGG
>OTU218
GTGGGGGATATTGCACAATGGGGGAAACCCTGATGCAGCGACGCCGCGTGGGTGAAGAAGTATTTCGGTATGTAAAGCCC
TATCAGCAGGGACGATAATGACGGTACCTGAGTAAGAAGCCCCGGCTAACTACGTGCCAGCAGCCGCGGTAATACGTAGG
GGGCAAGCGTTATCCGGATTTACTGGGTGTAAAGGGGGCGCAGACGGAATCGTAAGCCAGATGTGAAAGCCCCGGGCTCA
GCCCGGGGAGTGCATTTGGAACTGCGGATCTAGAGTACTGGAGGGGCAGGCGGAATTCCTGGTGTAGCGGTGAAATGCGT
AGATATCAGGAAGAACACCGGTGGCGAAGGCGGCCTGCTGGACAGAGACTGACGTTGAGGCCCGAAAGCGTGGGGAGCAA
ACAGG
>OTU219
GTGGGGAATTTTGCACAATGGGGGGAACCCTGATGCAGCGACGCCGCGTGAGTGAAGAAGTATTTCGGTATGTAAAGCTC
TATCAGCAGGGACAAAGATGATGGTACCTGAATAAGAAGCACCGGCTAAATACGTGCCAGCAGCCGCGGTAATACGTATG
GTGCAAGCGTTATCCGGATTTACTGGGCGTAAAGGGAGCGTAGGTGGCAAGGCAAGCCAGAAGTGAAAACCCTGGGCTCA
ACCGAGGGATTGCTTTTGGAACTGTTTAGCTGGAGTGCAGGAGGGGTAAGCGGAATTCCTGGTGTAGAGGTGAAATTCGT
AGATATCAGGAGGAACACCGGAGGCGAAGGCGGCTTACTGGACTGCTACTGACACTGAGGCTCGAAAGCGTGGGGAGCAA
ACAGG
>OTU220
GTGGGGAATATTGGACAATGGGGGCAACCCTGATCCAGCGACGCCGCGTGAGTGAAGAAGTATTTCGGTATGTAAAGCTC
TATCAGCAGGGAAGATGATGACGGTACCTGACTAAGAAGCCCCGGCTAACTACGTGCCAGCAGCCGCGGTAATACGTAGG
GGGCAAGCGTTATCCGGATTTACTGGGTGTAAAGGGAGTGTAGGCGGCTGTGCAAGTCAGAAGTGAAAACCCGGGGCTCA
ACTCCGGGACTGCTTTTGAAACTGCGTAGCTCGAGTACTGGAGAGGCAAGCGGAATTCCTAGTGTAGCGGTGAAATGCGT
AGATATTAGGAAGAACACCGGTGGCGAAGGCGGCTTGCTGGACAGAGACTGACGCTGAGGCTCGAAAGCGTGGGGAGCAA
ACAGG
>OTU221
GTGGGGAATATTGGGCAATGGGGGAAACCCTGACCCAGCAACGCCGCGTGAAGGAAGAAGGCTTTCGGGTTGTAAACTTC
TTTTACCGAGGACGAAGAACGTGACGGTACTCGGAGAAAAAGCCACGGCTAACTACGTGCCAGCAGCCGCGGTAATACGT
AGGTGGCAAGCGTTGTCCGGATTTACTGGGTGTAAAGGGCGTGTAGGCGGAGCAGCAAGTCAGAAGTGAAATCTCCGGGC
TTAACCCGGAAACTGCTTTTGAAACTGTTGCCCTTGAGTATCGGAGAGGCAGGCGGAATTCCTAGTGTAGCGGTGAAATG
CGTAGATATTAGGAGGAACACCAGTGGCGAAGGCGGCCTGCTGGACGACAACTGACGCTGAGGCGCGAAAGCGTGGGGAG
CAAACAGG
>OTU222
GTGGGGAATATTGGGCAATGGGCGAAAGCCTGACCCAGCAACGCCGCGTGAGGGAAGAAGGTCTTCGGGTCGTAAACCTC
TGTCCTCAGTGAGGAGCAGAAGACTGTAGCTGAGGAGGAAGCCCCGGCTAACTACGTGCCAGCAGCCGCGGTAATACGTA
GGGGGCAAGCGTTGTCCGGAATGATTGGGCGTAAAGGGCGCGTAGGCGGCCATGTAAGTCTGGAGTGAAAGTCCCGCCTT
CAAGGTGGGAATTGCTTTGGATACTGTATGGCTTGAGTGCAGGAGAGGTTACTGGAATTCCCAGTGTAGCGGTGAAATGC
GTAGAGATTGGGAGGAACACCAGTGGCGAAGGCGAGTAACTGGACTGTAACTGACGCTGAGGCGCGAAAGTGTGGGGAGC
AAACAGG
>OTU223
GTGGGGAATATTGCACAATGGGCGCAAGCCTGATGCAGCAACGCCGCGTGAGTGAAGAAGTATTTCGGTATGTAAAGCTC
TATCGGCAGGGAAGAAAGGCCCGAAAGGGAGATGACGGTACCTGACTAAGAAGCCCCGGCTAACTACGTGCCAGCAGCCG
CGGTAATACGTAGGGGGCAAGCGTTATCCGGATTTACTGGGTGTAAAGGGAGCGCAGACGGCATTACAAGTCTGATGTGA
AAGCCCGGGGCTCAACCCCGGAACTGCATTGGAAACTGTAGAGCTCGAGTGTCGGAGGGGTAAGCGGAATTCCTAGTGTA
GCGGTGAAATGCGTAGATATTAGGAGGAACACCGGTGGCGAAGGCGGCTTACTGGACGACTACTGACGTTGAGGCTCGAA
AGCGTGGGGAGCAAACAGG
>OTU224
GTAAGGGATATTGGTCAATGGGGGGAACCCTGAACCAGCCATGCCGCGTGAGGGAATAAGGCCCTACGGGTCGTAAACCT
CTTTTGCCGGGGGATAAGGACGCCCACGTGTGGGTGTTTGAAGGTACCCGGAGAATAAGCATCGGCTAACTCCGTGCCAG
CAGCCGCGGTAATACGGAGGATGCGAGCGTTATCCGGATTTATTGGGTTTAAAGGGTGCGCAGGCGGGCGATTAAGTCAG
CGGTGAAAGGCTCGGGCTCAACCGGAGCAGTGCCGTTGATACTGGTTGTCTTGAATGCGGTCAAGGCCGGCGGAATGTGG
CGTGTAGCGGTGAAATGCATAGATATGCCACAGAACACCGATAGCGAAGGCAGCTGGCCGGGCCTGCATTGACGCTGAGG
CACGAAAGCGTGGGGATCGAACAGG
>OTU225
GTGAGGAATATTGGTCAATGGGCGGAAGCCTGAACCAGCCATGCCGCGTGAAGGAATAAGGTCCTATGGATCGTAAACTT
CTTTTGTACGGGAGCAATAAGGGCCACGCGTGGTCCGATGAGAGTACCGTGCGAATAAGCATCGGCTAACTCCGTGCCAG
CAGCCGCGGTAATACGGAGGATGCGAGCGTTATCCGGATTTATTGGGTTTAAAGGGTGCGTAGGCTGTTTGTCAAGTCAG
GGGTGAAATACCTGGGCTCAACCGAGGAATTGCCTTTGATACTGGCAGGCTTGAATACTGTTGCCGTGGGAGGAATGAGT
AGTGTAGCGGTGAAATGCATAGATATTACTCAGAACACCGATTGCGAAGGCATCTCACGAAACAGCGATTGACGCTGAGG
CACGAAAGCGTGGGGATCAAACAGG
>OTU226
GTGAGGAATATTGGTCAATGGCCGAGAGGCTGAACCAGCCATGCCGCGTGCGGGAGGACGGCCCTATGGGTTGTAAACCG
CTTTTGTCGGGGAGCAATAAGTCTTACGAGTAAGATGATGAGAGTACCTGGCGAATAAGCATCGGCTAACTCCGTGCCAG
CAGCCGCGGTAATACGGAGGATGCAAGCGTTATCCGGATTTATTGGGTTTAAAGGGTGCGTAGGCGGGATTTTAAGCGTG
AGGTGAAATGCCACGGCTCAACCGTGGAACTGCCTCGCGAACTGGGATTCTTGAATGCCCCTGCCGTGGGAGGAATGTGT
GGTGTAGCGGTGAAATGCATAGAGATCACACAGAACACCGATTGCGAAGGCATCTCACGAAGGGGTGATTGACGCTGAGG
CACGAAAGCGTGGGGATCAAACAGG
>OTU227
GTGGGGAATCTTGGGCAATGGGGGGAACCCTGACCCAGCGACGCCGCGTGGAGGAAGAAGGTCTTCGGATTGTAAACTTC
TGTGACAGGGGACGAAGGAAGTGACGGTACCCTGTAAGGAAGCCCCGGCTAACTACGTGCCAGCAGCCGCGGTAATACGT
AGGGGGCGAGCGTTGTCCGGAATTACTGGGCGTAAAGGGCGCGTAGGCGGTGTGCTAAGTTTGTTGTGAAATCCCACGGC
TCAACTGTGGAAGTGCAATGAAAACTGGCATACTGGAGTACGGCAGAGGCAAGCGGAATTCCCAGTGTAGCGGTGAAATG
CACAGAGATTGGGAGGAACACCAGTGGCGAAGGCGGCTTGCTGGGCCGAAACTGACGCTGAGGCGCGAAAGCGTGGGGAG
CAAACAGG
>OTU228
GTGAGGAATATTGGTCAATGGGCGGAAGCCTGAACCAGCCAAGTCGCGTGAAGGATGAAGGCATTATGTGTTGTAAACTT
CTTTAGCTGTGGAGAAATAAGGTGCACGCGTGCACCGATGCTAGTACACAGAGAATAAGGATCGGCTAACTCCGTGCCAG
CAGCCGCGGTAATACGGAGGATCCGAGCGTTATCCGGATTCATTGGGTTTAAAGGGTGCGCAGGCGGTGCCTTAAGTCAG
CGGTAAAATCGTGGGGCTCAACCCCATCCCGCCGTTGATACTGGGGCACTTGATTACGGTCGAGGCAGGCGGAATTCGTC
GTGTAGCGGTGAAATGCATAGATATGACGAAGAACACCGATTGCGTAGGCAGCCTACCAGGCCGTTAATGACGCTCATGC
ACGAAAGTGCGGGGATCGAACAGG
>OTU229
GTGGGGAATATTGCACAATGGGGGAAACCCTGATGCAGCGACGCCGCGTGGGTGAAGAAGTTTTTCGGAATGTAAAGCCC
TATCAGCAGGGAAGAAAATGACGGTACCTGACTAAGAAGCCCCGGCTAACTACGTGCCAGCAGCCGCGGTAATACGTAGG
GGGCAAGCGTTATCCGGATTTACTGGGTGTAAAGGGAGCGTAGACGGTATGGCAAGTCTGAAGTGAAATCATGGGGCTCA
ACCCCGTAATTGCTTTGGAAACTGTCAAACTCGAGTGCCGGAGGGGCAGGCGGAATTCCTGGTGTAGCGGTGAAATGCGT
AGATATCAGGAAGAACACCGGTGGCGAAGGCGGCCTGCTGGACGGTAACTGACGTTGAGGCTCGAAAGCGTGGGGAGCAA
ACAGG
>OTU230
GTGGGGGATATTGCACAATGGGGGGAACCCTGATGCAGCGACGCCGCGTGAGTGAAGAAGTATTTCGGTATGTAAAGCTC
TATCAGCAGGGAAGAAAGGCCACTTTTGTGGAGATGACGGTACCTGACTAAGAAGCCCCGGCTAACTACGTGCCAGCAGC
CGCGGTAATACGTAGGGGGCAAGCGTTATCCGGATTTACTGGGTGTAAAGGGAGCGTAGACGGAGAAGCAAGTCTGATGT
GAAATCCCACGGCTCAACCGTGGAACTGCATTGGAAACTGTTTATCTTGAGTACCGGAGGGGTGAGCGGAATTCCTGGTG
TAGCGGTGAAATGCGCAGATATCAGGAAGAACACCGGCGGCGAAGGCGGCTCACTGGACGGTAACTGACGTTGAGGCTCG
AAAGCGTGGGGAGCAAACAGG
>OTU231
GTGGGGGATATTGCGCAATGGGGGAAACCCTGACGCAGCAATGCCGCGTGAAGGATGAAGGTCTTCGGATTGTAAACTTC
TTTTGTCAGGGACGAACAATGACGGTACCTGACGAATAAGCTCCGGCTAACTACGTGCCAGCAGCCGCGGTAATACGTAG
GGAGCAAGCGTTGTCCGGATTTACTGGGTGTAAAGGGTGCGCAGGCGGCTTTGCAAGTCAGCTGTGAAATCTATGGGCTC
AACCCATAAATTGCAGTTGAAACTGTAGAGCTTGAGTGAAGTAGAGGTAGGCGGAATTCCCGGTGTAGCGGTGAAATGCG
TAGAGATCGGGAGGAACACCAGTGGCGAAGGCGGCCTACTGGGCTTTAACTGACGCTCAGGCACGAAAGCATGGGTAGCA
AACAGG
>OTU232
GTGAGGAATATTGGTCAATGGGCGGAAGCCTGAACCAGCCATGCCGCGTGAAGGAATAAGGCCCTATGGGTCGTAAACTT
CTTTTGACGGGGAGCAATAAGGGTCACGAGTGGCCCGATGAGAGTACTCGTCGAATAAGCATCGGCTAACTCCGTGCCAG
CAGCCGCGGTAATACGGAGGATGCAAGCGTTATCCGGATTTATTGGGTTTAAAGGGTGCGTAGGCGGACGTGTAAGTCAG
GGGTGAAATACCGGGGCTCAACCTCGGAACTGCCTTTGATACTGCATGTCTGGAGTTCGGATGCCGTGGGAGGAATGGGC
AGTGTAGCGGTGAAATGCATAGATATTGCCCAGAACACCGATTGCGAAGGCATCTCACGAATCCGACACTGACGCTGAGG
CACGAAAGCGTGGGGATCAAACAGG
>OTU233
GTGGGGAATATTAGGCAATGGGGGCAACCCTGACCTAGCAACGCCGCGTGAAGGAAGAAGGCCTTCGGGTTGTAAACTTC
TTTTATGAGGGACGAAGGACGTGACGGTACCTCATGAATAAGCCACGGCTAACTACGTGCCAGCAGCCGCGGTAATACGT
AGGTGGCGAGCGTTGTCCGGATTTACTGGGTGTAAAGGGCGCGTAGGCGGGTAGGCAAGTCAGATGTGAAATACATGGGC
TTAACCCATGAACTGCATTTGAAACTGTTTATCTTGAGTATCGGAGAGGCAAGCGGAATTCCTAGTGTAGCGGTGAAATG
CGTAGATATTAGGAGGAACACCAGTGGCGAAGGCGGCTTGCTGGACGACAACTGACGCTGAGGCGCGAAAGCGTGGGGAG
CAAACAGG
>OTU234
GTGGGGGATATTGCACAATGGGGGGAACCCTGATGCAGCGACGCCGCGTGAGTGAAGAAGTATTTCGGTATGTAAAGCTC
TATCAGCAGGGAAGAAAGGCCCGAAAGGGAGATGACGGTACCTGACCAAGAAGCCCCGGCTAACTACGTGCCAGCAGCCG
CGGTAATACGTAGGGGGCAAGCGTTATCCGGATTTACTGGGTGTAAAGGGAGCGTAGACGGGACTGCAAGTCTGATGTGA
AATCCCCGGGCTTAACCCGGGAATTGCATTGGAAACTGTAGACCTGGAGTGCAGGAGGGGTAAGCGGAATTCCTAGTGTA
GCGGTGAAATGCGTAGATATTAGGAGGAACACCGGTGGCGAAGGCGGCTTACTGGACTGTAACTGACGTTGAGGCTCGAG
AGCGTGGGGAGCAAACAGG
>OTU235
GTGAGGAATATTGGTCAATGGGCGAGAGCCTGAACCAGCCAAGTAGCGTGCAGGATGACGGCCCTATGGGTTGTAAACTG
CTTTTATGCGGGGATAAAGTGCGCCACGTGTGGTGTTTTGTAGGTACCGCATGAATAAGGACCGGCTAATTCCGTGCCAG
CAGCCGCGGTAATACGGAAGGTCCGGGCGTTATCCGGATTTATTGGGTTTAAAGGGAGCGCAGGCGGGAGCTTAAGCGTG
ACGTGAAATGTAGCCGCTCAACGGCTGAGTTGCGTCGCGAACTGGGTTTCTTGAGTGAGTACGACGCGGACGGAATTCGT
GGTGTAGCGGTGAAATGCTTAGATATCACGAAGAACCCCGATTGCGAAGGCAGTCCGCGAGTCCTTTACTGACGCTAAAG
CTCGAAGGTGCGGGTATCGAACAGG
>OTU236
GTGGGGAATATTGGGCAATGGGCGGAAGCCTGACCCAGCAACGCCGCGTGAGGGAAGAAGGTTTTCGGATTGTAAACCTC
TGTTGTGGATGACGAAGGAAGTGACGGTAATCCACAAGGAAGCCCCGGCTAACTACGTGCCAGCAGCCGCGGTAATACGT
AGGGGGCGAGCGTTGTCCGGAATGACTGGGCGTAAAGGGCGCGTAGGCGGTTCGGTAAGTTAGGAGTGAAAGTCCAGCTT
TCAAGGGTGGAATAGCTTTTAATACTGTCGGGCTAGAGTGCAGAAGAGGTAAGCGGAATTCCCAGTGTAGCGGTGAAATG
CGTAGAGATTGGGAAGAACACCAGTGGCGAAGGCGGCTTACTGGGCTGTAACTGACGCTGAGGCGCGAAAGCGTGGGGAG
CGAACAGG
>OTU237
GTGGGGAATATTGGGCAATGGGCGCAAGCCTGACCCAGCAACGCCGCGTGAGGGAAGAAGGTTTTCGGATTGTAAACCTC
TGTCCTCGATGAAAAGAAGAAGATGGTAATTGAGGAGGAAGCCCCGGCTAACTACGTGCCAGCAGCCGCGGTAATACGTA
GGGGGCGAGCGTTGTCCGGAATGATTGGGCGTAAAGGGCGTGTAGGCGGCCTGGTAAGTCTGGAGTGAAAGTCCTGCTTT
CAAGGTGGGAATTGCTTTGGATACTGTCGGGCTAGAGTGCAGGAGAGGTTATCGGAATTCCCGGTGTAGCGGTGAAATGC
GTAGAGATCGGGAGGAACACCAGTGGCGAAGGCGGGTAACTGGACTGCAACTGACGCTGAGGCGCGAAAGTGTGGGGAGC
AAACAGG
>OTU238
GTGGGGAATATTGGGCAATGGGGGAAACCCTGACCCAGCAACGCCGCGTGAAGGAAGAAGGCCTTCGGGTTGTAAACTTC
TTTTGTTGAGGACGAAGAAAGTGACGGTACTCGACGAATAAGCTACGGCTAACTACGTGCCAGCAGCCGCGGTAATACGT
AGGTGGCAAGCGTTGTCCGGATTTACTGGGTGTAAAGGGCGCGTAGGCGGGACTGCAAGTCAGATGTGAAAACTATGGGC
TTAACCCATAGCCTGCATTTGAAACTGCAATTCTTGAGTGATGGAGAGGCAAGCGGAATTCCGTGTGTAGCGGTGAAATG
CGTAGATATACGGAGGAACACCAGTGGCGAAGGCGGCTTGCTGGACATTAACTGACGCTGAGGCGCGAAAGCGTGGGGAG
CAAACAGG
>OTU239
GTCGGGAATATTGCGCAATGGAGGAAACTCTGACGCAGTGACGCCGCGTATAGGAAGAAGGTTTTCGGATTGTAAACTAT
TTTAGACAGGGAAGAAAATGACAGTACCTGTAGAATAAGCTCCGGCTAACTACGTGCCAGCAGCCGCGGTAATACGTAGG
GAGCAAGCGTTATCCGGATTTATTGGGTGTAAAGGGTGCGTAGACGGGAAAGCAAGTTAGTTGTGAAAGCCCTCGGCTTA
ACTGAGGAACTGCAACTAAAACTATTTTTCTTGAGTGCAGGAGAGGAAAGCGGAATTCCTAGTGTAGCGGTGAAATGCGT
AGATATTAGGAGGAACACCAGTGGCGAAGGCGGCTTTCTGGACTGTAACTGACGTTGAGGCACGAAAGTGTGGGGAGCAA
ACAGG
>OTU240
GTTAGGAATATTCGTCAATGGGGGGAACCCTGAACGAGCAATGCCGCGTGAGTGATGAAGGTCCTCTGGATTGTAAAACT
CTGTTGTATGGGAAGAACGGCTCTATTAGGAAATGAATAGGGAGTGACGGTACCATACGAGGAAGCTCCGGCTAACTACG
TGCCAGCAGCCGCGGTAATACGTAGGGAGCGAGCGTTATCCGGATTTATTGGGCGTAAAGCGTGCGTAGGCGGTTTAATA
AGTTTAAGATAAAAGCCCGGGGCTCAACTCCGGTTCGTCTTAAAAACTGTTAGACTTGAGTGCGGTAGAGGTAAATGGAA
TTTCTAGTGTAGCGGTGAAATGCGTAGATATTAGAAGGAACACCAGTGGCGAAGGCGATTTACTGGGCCGCAACTGACGC
TGAGGCACGAAAGCGTGGGGAGCAAATAGG
>OTU241
GTGGGGGATATTGCACAATGGAGGCAACTCTGATGCAGCGACGCCGCGTGGGTGAAGAAGTTATTCGTAATGTAAAGCCC
TATCAGCAGGGAAGATAATGACGGTACCTGACTAAGAAGCCCCGGCTAACTACGTGCCAGCAGCCGCGGTAATACGTAGG
GGGCAAGCGTTATCCGGATTTACTGGGTGTAAAGGGAGCGCAGACGGGATAGCAAGCCAGATGTGGAAGCCATAGGCATA
ACCTGTGGAGTGCATTTGGAACTGTTAACCTTGAGTGCCGGAGGGGTAAGCGGAATTCCCAGTGTAGCGGTGAAATGCGT
AGATATTGGGAAGAACACCGGTGGCGAAGGCGGCTTACTGGACGGTAACTGACGTTGAGGCTCGAAAGCGTGGGGAGCAA
ACAGG
>OTU242
GTGAGGAATATTAGGCAATGGGGGAAACCCTGACCTAGCGACGCCGCGTGAAGGATGAAGGTTTTCGGATTGTAAACTTC
TTTTATGAGGGACGATAGTGACGGTACCTCATGAATAAGCCACGGCTAACTACGTGCCAGCAGCCGCGGTAATACGTAGG
TGGCGAGCGTTGTCCGGATTTACTGGGTGTAAAGGGCGAGTAGGCGGGCTTGCAAGTCAGATGTGAAATACCGAGGCTCA
ACTTCGGAGCTGCATTTGAAACTGTAAGTCTTGAGTGATGGAGAGGCAGGCGGAATTCCCAGTGTAGCGGTAAAATGCAT
AGATATTGGGAAGAACACCAGTGGCGAAGGCGGCCTGCTGGACATTAACTGACGCTGAGGAGCGAAAGTGTGGGGAGCAA
ACAGG
>OTU243
GTAGGGAATATTGGGCAATGGGCGCAAGCCTGACCCAGCAACGCCGCGTGAGGGAAGAAGGTTTTCGGATTGTAAACCTC
TGTCCTATGTGACGAAGGAAGTGACGGTAGCATAGGAGGAAGCCCCGGCTAACTACGTGCCAGCAGCCGCGGTAATACGT
AGGGGGCGAGCGTTGTCCGGAATTACTGGGCGTAAAGGGTGCGTAGGCGGCACGGTAAGTTGGATGTGAAATACCCGGGC
TTAACCTGGGGGCTGCATTCAAAACTGCTGAGCTTGAGTGCGGGAGAGGAAAGCGGAATTCCTAGTGTAGCGGTAAAATG
CGTAGATATTAGGAGGAACACCGGTGGCGAAGGCGGCTTTCTGGACCGTAACTGACGCTGAGGCACGAAAGCGTGGGGAG
CAAACAGG
>OTU244
GTGAGGAATATTGGACAATGGATGGAAATCTGATCCAGCCATGCCGCGTGCGGGATGACGGCCCTATGGGTTGTAAACCG
CTTTTGTACGGGAGCAATAAGGTCCACGCGTGGTCCGACGAGAGTACCGTACGAATAAGCATCGGCTAACTCCGTGCCAG
CAGCCGCGGTAATACGGAGGATGCGAGCGTTATCCGGATTTATTGGGTTTAAAGGGTGCGTAGGCGGAGGATCAAGTCTG
TGGTGAAAAGTTCGGGCCCAACCCGGATCGTGCCATGGAAACTGGTTCCCTTGAATAGTGGTGCCGTCGGCGGAATGTGA
AGTGTAGCGGTGAAATGCTTAGATATTACACAGAACACCGATTGCGAAAGCAGCTGACGAACCACCGATTGACGCTGAGG
CACGAAAGTGCGGGTATCGAACAGG
>OTU245
GTGAGGAATATTGGTCAATGGACGATGGTCTGAACCAGCCAAGTCGCGTGCGGGATGAAGGCCCTCCGGGTCGTAAACCG
CTTTAGCCGGGGAGTAACGTGGGGGACGTGTCCCTCAGTGAGAGTACCCGGAGAATAAGCATCGGCTAACTCCGTGCCAG
CAGCCGCGGTAATACGGAGGATGCGAGCGTTATCCGGATTTATTGGGTTTAAAGGGTGCGCAGGCGGCAGTTCAAGTCAG
CGGTCAAAATTCGGGGCTCAACCCCGTCTCGCCGTTGAAACTGTGCTGCTCGAGTTCGTGCGAGGATGGCGGAATGCGCG
GTGTAGCGGTGAAATGCATAGATATCGCGCAGAACCCCGATTGCGAAGGCAGCTGTCCAGCACGCGACTGACGCTCATGC
ACGAAAGCGTGGGTATCGAACAGG
>OTU246
GTGAGGAATATTGGACAATGGGGGCAACCCTGATCCAGCCATGCCGCGTGCGGGACTAAGGCCCTATGGGTCGTAAACCG
CTTTTGTTGGGGAGCAATAAGGTGTACGCGTACACCGATGAGAGTACCTGGCGAATAAGCATCGGCTAACTCCGTGCCAG
CAGCCGCGGTAATACGGAGGATGCGAGCGTTATCCGGATTTATTGGGTTTAAAGGGTGCGCAGGCGGATTGGTAAGTCAG
TGGTGAAATACCCGCGCTCAACGTGGGCCGTGCCATTGATACTGCCGGTCTGGAGTACTGTTGCCGTGGGAGGAATGGGT
AGTGTAGCGGTGAAATGCATAGATATTACCCAGAACACCGATTGCGAAGGCATCTCACGAAGCAGTTACTGACGCTGAGG
CACGAAAGCGTGGGGATCGAACAGG
>OTU247
GTGGGGAATATTGGGCAATGGGCGAAAGCCTGACCCAGCAACGCCGCGTGAAGGAAGAAGGTCTTCGGATTGTAAACATC
TGTCCTATGGGACGAAGGAAGTGACGGTACCATAGGAGGAAGCCCCGGCTAACTACGTGCCAGCAGCCGCGGTAATACGT
AGGGGGCGAGCGTTGTCCGGAATTACTGGGCGTAAAGGGTGCGTAGGCGGAATGTCAAGTCAGATGTGAAATACCCGGGC
TTAACCCGGGGGCTGCATTTGAAACTGACATCCTTGAGTGCAGGAGAGGCAAGTGGAATTCCTAGTGTAGCGGTGAAATG
CGTAGATATTAGGAGGAACACCGGTGGCGAAGGCGACTTGCTGGACTGTAACTGACGCTGAGGCACGAAAGCGTGGGGAG
CAAACAGG
>OTU248
GTGGGGAATATTGCACAATGGGGGAAACCCTGATGCAGCGACGCCGCGTGAAGGAAGAAGTATCTCGGTATGTAAACTTC
TATCAGCAGGGAAGATAATGACGGTACCTGACTAAGAAGCCCCGGCTAACTACGTGCCAGCAGCCGCGGTAATACGTAGG
GGGCAAGCGTTATCCGGATTTACTGGGTGTAAAGGGAGCGTAGACGGTTCACCAAGTCTGATGTGAAAGGCTGGGGCTCA
ACCCCGGGACTGCATTGGAAACTGGCGGGCTTGAGTGCCGGAGGGGTAAGCGGAATTCCTGGTGTAGCGGTGAAATGCGT
AGATATCAGGAGGAACACCGGTGGCGAAGGCGGCTTACTGGACGTGCACTGACGTTAAGGCTCGAAAGCGTGGGGAGCAA
ACAGG
>OTU249
GTGGGGGATATTGCACAATGGGGGGAACCCTGATGCAGCAACGCCGCGTGAGTGAAGAAGTATTTCGGTATGTAAAGCTC
TATCAGCAGGGAAGATGATGACGGTACCTGACTAAGAAGCTCCGGCTAAATACGTGCCAGCAGCCGCGGTAATACGTATG
GAGCAAGCGTTATCCGGATTTACTGGGTGTAAAGGGTGCGTAGGCGGCGTTCCAAGTCAGATGTGAAATGCCGGGGCTTA
ACCCCGGAGCTGCATTTGAAACTGGGGCGCTGGAGTTCAGGAGGGGCAGGCGGAATTCCTGGTGTAGCGGTGAAATGCGT
AGATATCAGGAGGAACACCGGTGGCGAAGGCGGCCTGCTGGACTGACACTGACGCTGAGGCACGAAAGCGTGGGGAGCAA
ACAGG
>OTU250
GTGGGGAATATTGCACAATGGGGGAAACCCTGATGCAGCAACGCCGCGTGAGTGAAGAAGTATTTCGGTATGTAAAGCTC
TATCAGCAGGGAAGAAAATGACGGTACCTGACTAAGAAGCCCCGGCTAACTACGTGCCAGCAGCCGCGGTAATACGTAGG
GGGCAAGCGTTATCCGGATTTACTGGGTGTAAAGGGAGCGTAGGCGGTAATGCAAGTCAGAAGTGAAAACCCCGGGCTTA
ACCCTGGGATTGCTTTTGAAACTGTATAACTAGAGTGCTGGAGGGGTAAGCGGAATTCCTAGTGTAGCGGTGAAATGCGT
AGATATTAGGAAGAACACCGGTGGCGAAGGCGGCTTACTGGACAGTAACTGACGCTGAGGCTCGAAAGCGTGGGGAGCAA
ACAGG
>OTU251
GTGAGGGATATTGCACAATGGAGGAAACTCTGATGCAGCGATGCCGCGTGGAGGAAGAAGGTTTTCGGATTGTAAACTCC
TGTTTCGAGGGACGATAATGACGGTACCTCGGGAGGAAGCTCCGGCTAACTACGTGCCAGCAGCCGCGGTAATACGTAGG
GAGCGAGCGTTGTCCGGAATTACTGGGTGTAAAGGGAGCGCAGGCGGGATTGCAAGTCAGGTGTGAAATACGGAGGCTCA
ACCTCCGGGCTGCACTTGAAACTGTAGTTCTTGAGTGAAGTAGAGGTAAGCGGAATTCCTAGTGTAGCGGTGAAATGCGT
AGATATTAGGAGGAACATCGGTGGCGAAGGCGGCTTACTGGGCTTTTACTGACGCTGAGGCTCGAAAGCGTGGGGAGCAA
ACAGG
>OTU252
GTGAGGAATATTGGTCAATGGCCGAGAGGCTGAACCAGCCAAGTAGCGTGCAGGATGACGGCCCTACGGGTTGTAAACTG
CTTTTGCGGGAGGATAAAGTGCGCTACGTGTAGCGCTTTGCAGGTATCCCGTGAATAAGGACCGGCTAATTCCGTGCCAG
CAGCCGCGGTAATACGGAAGGTCCGGGCGTTATCCGGATTTATTGGGTTTAAAGGGAGCGCAGGCGGAGGTGCAAGCGTG
CCGTGAAAGCGCGGGGCTCAACCCCGTACAGCGGCGCGAACTGCTCCCCTTGGTTGCGGGAAGGGAAGGCGGAACTCGTG
GTGTAGCGGTGAAATGCATAGATATCACGAAGAACTCCGATCGCGAAGGCAGCCTTCCGGCCCGTGAACGACGCTCATGC
TCGAAGGCGCGGGTATCAAACAGG
>OTU253
GTGGGGAATATTGGGCAATGGGCGAAAGCCTGACCCAGCGACGCCGCGTGAGGGAAGAAGGTCTTCGGATTGTAAACCTT
TGTCATCAGGGACGAAGAAATGACGGTACCTGAGAAGGAAGCCACGGCTAACTACGTGCCAGCAGCCGCGGTAATACGTA
GGTGGCGAGCGTTATCCGGATTTACTGGGTGTAAAGGGTGTGTAGGCGGAGGAGCAAGTCAGATGTGAAATATTAAGGCT
CAACCTTGATACTGCATTTGAAACTGTTCCCCTTGAGTGTGGGAGAGGTAAGCGGAATTCCCGGTGTAACGGTGAAATGT
GTAGATATCGGGAGGAATACCGGTGGCGAAGGCGGCTTACTGGACCATAACTGACGCTGAGACACGAAAGCGTGGGGAGC
AAACAGG
>OTU254
GTGGGGAATATTGGGCAATGGGGGGAACCCTGACCCAGCAACGCCGCGTGGAGGAAGAAGGTTTTCGGATCGTAAACTCC
TGTCCTTGGTGAAGAGGAAGAGACGGTAGCCAAGGAGGAAGCCCCGGCTAACTACGTGCCAGCAGCCGCGGTAATACGTA
GGGGGCAAGCGTTGTCCGGAATGATTGGGCGTAAAGGGCGCGTAGGCGGCCATGTAAGTCTGGAGTGAAAGTCCTTCTTT
TAAGGAGGGAATTGCTTTGGATACTGTATGGCTTGAGTGCTGGAGAGGTCATCGGAATTCCCAGTGTAGCGGTGAAATGC
GTAGAGATTGGGAAGAACACCAGTGGCGAAGGCGGGTGACTGGACAGTAACTGACGCTGAGGCGCGAAAGTGTGGGGAGC
AAACAGG
>OTU255
GTAAGGGATATTGGGCAATGGGGGCAACCCTGACCCAGCCATGCCGCGTGAGGGAAGTAGGCCCTACGGGTCGTGAACCT
CTTTTGCGCGGGGACAAGGGCGGCCACGCGATGGCCGCTTGAGGGTACCGCGCGAATAAGCGCCGGCTAACTCCGTGCCA
GCAGCCGCGGTAATACGGAGGGCGCGAGCGTTATCCGGATTCATTGGGTTTAAAGGGTGCGCAGGCGGCTGCCTAAGTCG
GCGGTGAAATCCCGGGGCCCAACCCCGGAAGTGCCGTCGATACTGGGTGGCTGGAATGCGGTCGAGGCGGGCGGAACGTG
GCGTGTAGCGGTGAAATGCGTAGATATGCCACAGAACGCCGGTAGCGGAGGCGGCTCGCCAGGCCTGCATTGACGCTCGG
GCACGAAAGCGTGGGGATCGAACAGG
>OTU256
GTGGGGAATATTGCGCAATGGGCGAAAGCCTGACGCAGCGACGCCGCGTGAGGGATGAAGGTCCTCGGATCGTAAACCTC
TGTCAGAAGGGATGAACGTACACGATGCCAATCAGTTGTGTAGTGACAGTACCTTCAAAGGAAGCACCGGCTAACTCCGT
GCCAGCAGCCGCGGTAATACGGAGGGTGCAAGCGTTAATCGGAATTACTGGGCGTAAAGCGCACGTAGGCTGTCATGTAA
GTCAGGGGTGAAAGCCGTCGGCTTAACCGATGAATTGCCCTTGAAACTGCGTGACTGGAATTCGGGAGAGGATGGCGGAA
TTTCAGGTGTAGGGGTGACATCCGTAGATATCTGAAAGAACACCGGAGGCGAAGGCGGCCATCTGGATCGATATTGACGC
TGAGGTGCGAAAGCGTGGGGAGCAAACAGG
>OTU257
GTGGGGAATCTTCCGCAATGGGCGAAAGCCTGACGGAGCAACGCCGCGTGAGTGAAGAAGGCCTTCGGGCCGTAAAGCTC
TGTTGCCGGGGAAGAGTGCTATGGGGGAACCTGTAGAGGGACGGTACCCGGCGAGGAAGCCGCGGCTAACTACGTGCCAG
CAGCCGCGGTAATACGTAGGCGGCAAGCGTTGTCCGGAATCATTGGGCGTAAAGGGGGCGCAGGCGGGAACATAAGTCTT
TCCTGAAAGTTCGGGGCTCAGCCCCGTGATGGGAAGGAAACTGTGTTTCTTGAGCGCGGGAGAGGGAAGCGGAATTCCTG
GTGTAGCGGTGAAATGCGTAGATATCAGGAAGAACACCAGTGGCGAAGGCGGCTTCCTGGACCGCGGCTGACGCTGAGGC
CCGAAAGCCAGGGGAGCGAACGGG
>OTU258
GCTAAGAATATTCCGCAATGGACGAAAGTCTGACGGAGCGACGCCGCGTGGATGATGAAGGCCGGAAGGTTGTAAAATCC
TTTTGGGAGCGAGGAATAAGGAATCTGAGAGAAACGGATTCTGGTGACGGTAGCTTCTGAATAAGCAACGGCTAATTACG
TGCCAGCAGCCGCGGTAACACGTAAGTTGCGAGCGTTGTTCGGAATTATTGGGCGTAAAGGGCATGTAGGCGGTCTTGCA
AGTCTGGTGTGAAATTCCGTGGCTCAACCACGGAACTGCGTTGGAAACTGCATGACTGGAGTCGCTGAGGGGCAGGCAGA
ATTCCTGGTGTAGGGGTGAAATCTGTAGATATCAGGAAGAATACCAATGGCGAAGGCAGCCTGCCAGCAGATGACTGACG
CTGAGGTGCGAAGGTGCGGGGAGCAAACAGG
>OTU259
GTAGGGAATCTTCGGCAATGGGGGCAACCCTGACCGAGCAACGCCGCGTGAGTGAAGAAGGTTTTCGGATCGTAAAGCTC
TGTTGTAAGAGAAGAACGTGTGTGAGAGTGGAAAGTTCACACAGTGACGGTAACTTACCAGAAAGGGACGGCTAACTACG
TGCCAGCAGCCGCGGTAATACGTAGGTCCCGAGCGTTGTCCGGATTTATTGGGCGTAAAGCGAGCGCAGGCGGTTTAATA
AGTCTGAAGTTAAAGGCAGTGGCTTAACCATTGTTCGCTTTGGAAACTGTTAGACTTGAGTGCAGAAGGGGAGAGTGGAA
TTCCATGTGTAGCGGTGAAATGCGTAGATATATGGAGGAACACCGGTGGCGAAAGCGGCTCTCTGGTCTGTAACTGACGC
TGAGGCTCGAAAGCGTGGGGAGCAAACAGG
>OTU260
GTGGGGGATATTGCACAATGGGGGGAACCCTGATGCAGCGACGCCGCGTGGGCGAAGTAGCGCTTCGGCGCGTGAAGCCC
TTTCGGCAGGAGGGAAACAGACGGTACCTGCAGAAGAAGCACCGGCTAAATACGTGCCAGCAGCCGCGGTAATACGTATG
GTGCAAGCGTTGTCCGGATTTACTGGGTGTAAAGGGAGCGCAGACGGCGGCGCGAGCCGGATGTGAAATCCCGGGGCCCA
ACCCCGGGGCTGCATCCGGGACTGCGTGGCTAGAGTGCCGGAGGGGCAGGCGGAATTCCTAGTGTAGCGGTGAAATGCGT
AGATATTAGGAGGAACACCGGCGGCGGAGGCGGCCTGCTGGACGGCGACTGACGTTGAGGCTCGAGAGCGTGGGGAGCAA
ACAGG
>OTU261
GTGGGGGATTTTGCACAATGGGGGGAACCCTGATGCAGCGACGCCGCGTGAGTGAAGAAGTATTTCGATACGTAAAGCTC
TATCAGCAGGGAAGAAAATGACGGTACCTGACTAAGAAGCCCCGGCTAACTACGTGCCAGCAGCCGCGGTAATACGTAGG
GGGCAAGCGTTATCCGGATTTACTGGGTGTAAAGGGAGCGTAGGCGGCAAGGCAAGTCAGAAGTGAAACCCGTCGGCTTA
ACCGACGACCTGCTTTTGAAACTGTCGAGCTAGAGTACTGGAGGGGTAAGCGGAACTCCTGGTGTAGCGGTGAAATGCGT
AGATATCAGGAAGAACACCGGTGGCGAAGGCGGCTTACTGGACAGTTACTGACGCTCAGGCTCGAAAGCGTGGGGAGCAA
ACAGG
>OTU262
GCTAAGAATATTCCGCAATGGACGAAAGTCTGACGGAGCGACGCCGCGTGGATGATGAAGGCCGGAAGGTTGTAAAATCC
TTTTATGACTGAGGAATAAGGAAAGTGAGAGAAACGCTTTCTGGTGACTGTAGGTCATGAATAAGCAACGGCTAATTACG
TGCCAGCAGCCGCGGTAACACGTAAGTTGCGAGCGTTGTTCGGAATTATTGGGCGTAAAGGGCATGTAGGCGGTTCTGCA
AGTCTGGTGTGAAATGCCGGGGCTCAACCCCGGAACTGCGTTGGAAACTGCGGAACTGGAGTCGCTGAGGGGCAGCCAGA
ATTCCAGGTGTAGGGGTGAAATCTGTAGATATCTGGAAGAATACCAATGGCGAAGGCAGGCTGCCAGCAGATGACTGACG
CTGAGGTGCGAAGGTGCGGGGAGCAAACAGG
>OTU263
GTGAGGAATATTGGACAATGGAAGGAATTCTGATCCAGCCATGCCGCGTGCGGGAGGACGGCCCTATGGGTTGTAAACCG
CTTTTTTGAGGGAGCAATAAGGGTCACGAGTGGCCCGATGAGAGTACCTTGAGAATAAGCATCGGCTAACTCCGTGCCAG
CAGCCGCGGTAATACGGAGGATGCAAGCGTTATCCGGATTTATTGGGTTTAAAGGGTGCGTAGGCGGTCTATTAAGCGTG
AGGTGAAAAGCCAGTGCTCAACATTGGTCGTGCCTCCCGAACTGGTGGACTGGAATGCGGATGCCGTGGGAGGAATGTGT
GGTGTAGCGGTGAAATGCATAGAGATCACACAGAACACCGATTGCGAAGGCATCTCACGAATCCGCGATTGACGCTGAGG
CACGAAAGCGTGGGGATCAAACAGG
>OTU264
GTGGGGAATATTGCACAATGGGGGAAACCCTGATGCAGCGACGCCGCGTGAGCGATGAAGTATTTCGGTATGTAAAGCTC
TATCAGCAGGGAAGATAATGACGGTACCTGACTAAGAAGCACCGGCTAAATACGTGCCAGCAGCCGCGGTAATACGTATG
GTGCAAGCGTTATCCGGATTTACTGGGTGTAAAGGGTGCGTAGGTGGTTGCGCAAGTCAGAAGTGAAAACTATGGGCTCA
ACCCATAGACTGCTTTTGAAACTGCGTAACTAGAGTGCAGGAGAGGAAAGTGGAATTCCTAGTGTAGCGGTGAAATGCGT
AGATATTAGGAGGAACACCAGTGGCGAAGGCGGCTTTCTGGACTGCAACTGACACTGAGGCACGAAAGCGTGGGGAGCAA
ACAGG
>OTU265
GTAGGGAATCTTTCACAATGGGCGAAAGCCTGATGGAGCAACGCCGCGTGCAGGATGACGGCCTTCGGGTTGTAAACTGC
TTTTATAAGCGAGAAATATGATGGTAACTTATGAATAAGGATCGGCTAACTACGTGCCAGCAGCCGCGGTCATACGTAGG
ATCCGAGCATTATCCGGAGTGACTGGGTGTAAAGAGTTGCGTAGGTGGCATAGTAAGTAGACAGTGAAATCTGGTGGCTC
AACCATTCAGACTATTATCTAAACTGCTAAGCTCGAGACTGTTATGGGTAACTGGAATTTCTAGTGTAGGAGTGAAATCC
GTAGATATTAGAAAGAACACCGATAGCGTAGGCAGGTTACTGGGACAGTTCTGACACTAAGGCACGAAAGCGTAGGGAGC
AAACGGG
>OTU266
GTAGGGAATCTTCCGCAATGGACGAAAGTCTGACGGAGCAATGCCGCGTGAATGAAGAAGGTCTTCGGATCGTAAAATTC
TGTTGTTAGAGAAGAACAAGGAGTAGGTAACTACTACTCCCTTGACGGTATCTAACCAGAAAGCCACGGCTAACTACGTG
CCAGCAGCCGCGGTAATACGTAGGTGGCAAGCGTTGTCCGGATTTATTGGGCGTAAAGGGAGCGCAGGCGGTGACTTAAG
TCTGATGTGAAAGCCCACGGCTCAACCGTGGAAGGTCATTGGAAACTGGGTCACTTGAATATAGAAGAGGAAAGTGGAAT
TCCATGTGTAGCGGTGAAATGCGTAGATATATGGAGGAACACCAGTGGCGAAGGCGACTTTCTGGTCTATTATTGACGCT
GAGGCTCGAAAGCATGGGTAGCAAACAGG
>OTU267
GTGAGGAATATTGGTCAATGGGCGATAGCCTGAACCAGCCAAGTCGCGTGCGGGATGAAGGCCCTCCGGGTCGTAAACCG
CTTTAGCCGGGGAGTAACGTGCGGAACGTGTTCCGCAGTGAGAGTACCCGGAGAATAAGCATCGGCTAACTCCGTGCCAG
CAGCCGCGGTAATACGGAGGATGCGAGCGTTATCCGGATTTATTGGGTTTAAAGGGTGCGCAGGCGGCACGTCAAGTCAG
CGGTCAAAATGCGGCGCTCAACGCCGTACCGCCGTTGAAACTGGCGGGCTGGAGTTCGTGGGAGGATTGCGGAATGCGCG
GTGTAGCGGTGAAATGCATAGATATCGCGCAGAACTCCGATTGCGAAGGCAGCAGTCCATCACGCGACTGACGCTCATGC
ACGAAAGCGTGGGTATCGAACAGG
>OTU268
GTGGGGAATATTGGGCAATGGGGGAAACCCTGACCCAGCAACGCCGCGTGGAGGAAGAAGGTCTTCGGATCGTAAACTCC
TGTCCTTCAAGACGAGGAAGAGACGGTAATGGAGGAGGAAGCCCCGGCTAACTACGTGCCAGCAGCCGCGGTAATACGTA
GGGGGCAAGCGTTGTCCGGAATGATTGGGCGTAAAGGGCGCGTAGGCGGCGTCTCAAGTCTGAAGTGAAAGTCCCGTTTT
CAAGATGGGAATTGCTTTGGAGACTGGGATGCTTGAGTGCAGGAGAGGTCAGTGGAATTCCCAGTGTAGCGGTGAAATGC
GTAGAGATTGGGAGGAACACCAGTGGCGAAGGCGACTGACTGGACTGTAACTGACGCTGAGGCGCGAAAGTGTGGGGAGC
AAACAGG
>OTU269
GTTGGGAATATTGGACAATGGAGGAAACTCTGATCCAGTGACGCCGCGTGAAGGAAGAAGGTCTTCGGATTGTAAACTTA
TTTTGTCAGGGAAGAATTTTGACTGTACCTGAAGAAAAAGCACCGGCTAACTACGTGCCAGCAGCCGCGGTAATACGTAG
GGTGCAAGCGTTATCCGGATTTACTGGGTGTAAAGGGCGAGTAGACGGCGATGCAAGTCAGATGTGAAATGCTAGGGCTT
AACCTTAGAACTGCATCTGAAACTGTATTGCTAGAGTGCAGGAGAGGTAAACGGAATTCCTAGTGTAGCGGTGAAATGCG
TAGATATTAGGAGGAACATCAGTGGCGAAGGCGGTTTACTGGACTGTAACTGACGTTGAGGCGCGAAAGCGTGGGGAGCA
AACAGG
>OTU270
GTGGGGGATATTGCGCAATGGGGGGAACCCTGACGCAGCGACGCCGCGTGGAGGAAGAAGGTTTTCGGATCGTAAACTCC
TGTCAACAGGGACGAGGAAGGACGGTACCTGTGGAGGAAGCCACGGCTAACTACGTGCCAGCAGCCGCGGTAATACGTAG
GTGGCAAGCGTTGTCCGGATTTACTGGGTGTAAAGGGCGTGTAGGCGGGCTGATAAGTTGGGTGTGAAATACCACGGCTT
AACTGTGGGGCTGCACCCAAAACTGTCAGTCTTGAGTGTCGGAGAGGTAAGCGGAATTCCTAGTGTAGCGGTGAAATGCG
TAGATATTAGGAGGAACACCAGTGGCGAAGGCGGCTTACTGGAAGGCAACTGACGCTGAGGCGCGAAAGCGTGGGGAGCA
AACAGG
>OTU271
GGAAGGAATATTGGGCAATGGGGGAAACCCTGACCCAGCAACGCCGCGTGAAGGAAGAAGGCCTTCGGGTTGTAAACTTC
TGTGACAGGGGACGAAGGAAGTGACGGTACCCTGAGAGGAAGCTCCGGCAAACTACGTGCCAGCAGCCGCGGTAATACGT
AGGGAGCGAGCGTTGTCCGGAATTACTGGGCGTAAAGGGCGCGTAGGCGGCCAGACAAGTTGTATGTGAAAGACCAGGGC
TCAACTCTGGGGGGTCATACAAAACTGTCGGGCTTGAGTGTGGTAGAGGATAGCGGAATTCCTAGTGTAGCGGTGAAATG
CGTAGATATTAGGAGGAACACCAGTGGCGAAGGCGGCTATCTGGGCCACAACTGACGCTGAGGCGCGAAAGCGTGGGGAG
CAAACAGG
>OTU272
GTGAGGAATATTGGTCAATGGGCGAGAGCCTGAACCAGCCATGTCGCGTGGAGGAATAAGGATCTATGGTTCGTAAACTC
CTTTTGCGCGGGGATAAAGTGGCGGACTTGTCCGCTATTGCAGGTACCGCGCGAATAAGCATCGGCTAACTCCGTGCCAG
CAGCCGCGGTAATACGGAGGATGCGAGCGTTATCCGGATTTATTGGGTTTAAAGGGTGCGTAGGCGGCCCGTTAAGCCGG
CGGTGAAATTTCCGGGCTCAACCCGGTCACTGCCGTCGGAACTGGTGGGCTTGAGTGCGTTTGGGGTGGCTGGAATGTGC
GGTGTAGCGGTGAAATGCATAGATATCGCACAGAACGCCGATCGCGGAGGCAGGTCACCAAGCCGCAACTGACGCTGAGG
CACGAAAGCGCGGGGATCGAACAGG
>OTU273
GTGGGGAATATTGGGCAATGGGCGCAAGCCTGACCCAGCAACGCCGCGTGAAGGAAGAAGGCTTTCGGGTTGTAAACTTC
TTTTATCAGGGACGAAGGATGTGACGGTACCTGATGAATAAGCCACGGCTAACTACGTGCCAGCAGCCGCGGTAATACGT
AGGTGGCGAGCGTTGTCCGGATTTACTGGGTGTAAAGGGCGCGTAGGCGGGAAGGCAAGTCAGGTGTGAAATCTATGGGC
TCAACCCATAAACTGCACTTGAAACTGTTTTTCTTGAGTGTCGGAGAGGTAGATGGAATTCCTAGTGTAGCGGTGAAATG
CGTAGATATTAGGAGGAACACCAGTGGCGAAGGCGATCTACTGGACGATAACTGACGCTGAGGCGCGAAAGCGTGGGGAG
CAAACAGG
>OTU274
GTGGGGAATATTGCACAATGGGGGAAACCCTGATGCAGCGACGCCGCGTGAAGGATGAAGTATTTCGGTATGTAAACTTC
TATCAGCAGGGAAGATGATGACGGTACCTGACTAAGAAGCCCCGGCTAACTACGTGCCAGCAGCCGCGGTAATACGTAGG
GGGCAAGCGTTATCCGGATTTACTGGGTGTAAAGGGAGCGCAGGCGGCGGGACAAGTCAGAAGTGAAATCCCCGGGCTCA
CCCCGGGGGCTGCTTTTGAAACTGTTCTGCTAGATTCCAGGAGAGGTAAGCGGAATTCCTAGTGTAGCGGTGAAATGCGT
AGATATTAGGAGGAACACCAGTGGCGAAGGCGGCTTACTGGACTGGCAATGACGCTCAGGCTCGAAAGCGTGGGGAGCAA
ACAGG
>OTU275
GTGGGGAATATTGCACAATGGGCGCAAGCCTGATGCAGCGACGCCGCGTGAGTGATGAAGTATTTCGGTATGTAAAGCTC
TATCAGCAGGGAAGAAAATGACGGTACCTGACTAAGAAGCACCGGCTAAATACGTGCCAGCAGCCGCGGTAATACGTATG
GTGCAAGCGTTATCCGGATTTACTGGGTGTAAAGGGAGCGTAGGCGGCATGGCAAGTCAGATGTGAAAGCCCGGGGCCCA
ACCCCGGAACTGCATTTGAAACTGTCAGGCTAGAGTACCGGAGAGGTAAGCGGAATTCCTAGTGTAGCGGTGAAATGCGT
AGATATTAGGAGGAACACCAGTGGCGAAGGCGGCTTACTGGACGGTAACTGACGCTGAGGCTCGAAAGCGTGGGGAGCAA
ACAGG
>OTU276
GTGAGGAATATTGGTCAATGGTCGGAAGACTGAACCAGCCAAGTAGCGTGCAGGATGACGGCCCTATGGGTTGTAAACTG
CTTTTGTGCGGGAATAACGTTGCGTTCGTGAACGCAAGTGCATGTACCGTACGAATAAGGATCGGCTAACTCCGTGCCAG
CAGCCGCGGTAATACGGAGGATCCGAGCGTTATCCGGATTTATTGGGTTTAAAGGGAGCGTAGGCGGGAGATCAAGTCAG
TTGTGAAATGTAGACGCTCAACGTCTGCACTGCAGTTGAAACTGGTTTTCTTGAGTGCGTAAGGGGCAGGCGGAATTCGT
CGTGTAGCGGTGAAATGCTTAGATATGACGAAGAACTCCGATCGCGAAGGCAGCTTGCCGGGCCGCAACTGACGCTGAAG
CTCGAAGGTGCGGGTATCGAACAGG
>OTU277
GTGGGGAATATTGGGCAATGGGCGCAAGCCTGACCCAGCGACGCCGCGTGAGGGAAGAAGGTTTTCGGATTGTAAACCTC
TGTCTTTGGGGACGATAATGACGGTACCCGAGGAGGAAGCCACGGCTAACTACGTGCCAGCAGCCGCGGTAATACGTAGG
TGGCAAGCGTTGTCCGGAATTACTGGGTGTAAAGGGAGCGTAGGCGGGGATGCAAGTCAAATGTTAAAACTATCGGCTCA
ACTGGTAAGTGCGTTTGAAACTGCATTTCTTGAGTGAAGTAGAGGCAGGCGGAATTCCTAGTGTAGCGGTGAAATGCGTA
GATATTAGGAGGAACACCAGTGGCGAAGGCGGCCTGCTGGGCTTTTACTGACGCTGAGGCTCGAAAGTGTGGGGAGCAAA
CAGG
>OTU278
GTGGGGAATATTGCACAATGGGGGAAACCCTGATGCAGCAACGCCGCGTGAGCGAAGAAGGCCTTTGGGTCGTAAAGCTC
TGTCCTGAAGGAAGAAGGAAGTGACGGTACTTCAGGAGGAAGCCCCGGCTAACTACGTGCCAGCAGCCGCGGTAATACGT
AGGGGGCGAGCGTTATCCGGAATCATTGGGCGTAAAGGGTACGTAGGCGGTTTTTCAAGCATGAGGTGAAAGGCAATGGC
TTAACCATTGTGAGCCTTGTGAACTGTAAGACTTGAGTGCTGGAGAGGAAAGCGGAATTCCTAGTGTAGCGGTGAAATGC
GTAGATATTAGGAGGAACACCAGTGGCGAAGGCGGCTTTCTGGACAGTAACTGACGCTGAGGTACGAAAGCGTGGGGAGC
AAACAGG
>OTU279
GTGGGGAATATTGCACAATGGGCGCAAGCCTGATGCAGCAACGCCGCGTGAGGGAAGACGGTTTTCGGATTGTAAACCTC
TGTCTTTGGTGACGAAGAAGTGACGGTAGCCAAGGAGGAAGCCACGGCTAACTACGTGCCAGCAGCCGCGGTAATACGTA
GGTGGCAAGCGTTATCCGGAATTACTGGGTGTAAAGGGAGCGCAGGCGGGTCAGCAAGTCAGCGGTGAAATTTATGGGCT
CAACCCATAACCTGCCGTTGAAACTGTTGATCTTGAGTGGAGTAGAGGTAGGCGGAATTCCGAGTGTAGCGGTGAAATGC
GTAGATATTCGGAGGAACACCAGTGGCGAAGGCGGCCTACTGGGCTCTAACTGACGCTGAGGCTCGAAAGTGTGGGGAGC
AAACAGG
>OTU280
GTGAGGAATATTGGTCAATGGCCGAGAGGCTGAACCAGCCATGCCGCGTGCGGGAGGACGGCCCTATGGGTTGTAAACCG
CTTTTTTGTGGGAGCAATAAGTTGCACGTGTGCAATGATGAGAGTACCATGAGAATAAGCATCGGCTAACTCCGTGCCAG
CAGCCGCGGTAATACGGAGGATGCGAGCGTTATCCGGATTTATTGGGTTTAAAGGGTGCGTAGGCGGGTGTTTAAGCGTG
AGGTGAAATGCCGGGGCTCAACCTCGGAACTGCCTCGCGAACTGGGCGCCTTGAATGCTCCTGCCGTGGGAGGAATGTGT
GGTGTAGCGGTGAAATGCATAGAGATCACACAGAACACCGATTGCGAAGGCATCTCACGAAGGGGTGATTGACGCTGAGG
CACGAAAGCGTGGGGATCAAACAGG
>OTU281
GTGGGGGATATTGCACAATGGAGGAAACTCTGATGCAGCGACGCCGCGTGAGTGAAGAAGTATTTCGGTATGTAAAGCTC
TATCAGCAGGGAAGATAATGACAGTACCTGACCAAGAAGCCCCGGCTAACTACGTGCCAGCAGCCGCGGTAATACGTAGG
GGGCAAGCGTTATCCGGATTTACTGGGTGTAAAGGGAGCGTAGACGGAATCGCAAGTCTGAAGTGAAATCCCCGGGCTCA
ACCCGGGAACTGCTTTGGAAACTGCGAGTCTGGAGTGTCGGAGAGGTAAGCGGAATTCCTGGTGTAGTAGTGAAATGCGT
AGATATCAGGAAGAACACCGGAGGCGAAGGCGGCTTACTGGACGATAACTGACGTTGAGGCTCGAAAGCGTGGGGAGCAA
ACAGG
>OTU282
GTAGGGGATATTGGGCAATGGGGGCAACCCTGACCCAGCCATGCCGCGTGAGGGAATGAGGCCCTACGGGTCGTGAACCT
CTTTTGCACGGGGACAAGGTCCTGCACGGGATGCGGGATTGAGGGTACCGTGAGAATAAGCATCGGCTAACTCCGTGCCA
GCAGCCGCGGTAATACGGAGGATGCGAGCGTTATCCGGATTCATTGGGTTTAAAGGGTGCGCAGGCGGCCCGTCAAGTCA
GCGGTGAAATCCCGTGGCTCAACCACGGAAGTGCCGTTGATACTGTCGGGCTGGAATGCGGTCGAGGCGGGCGGAACGTG
GCGTGTAGCGGTGAAATGCGTAGATATGCCACAGAACGCCGATAGCGAAGGCAGCTCGCCGGTCCTGCATTGACGCTCAG
GCACGAAAGCGTGGGGATCGAACAGG
>OTU283
GTGAGGAATATTGGTCAATGGACGGAAGTCTGAACCAGCCAAGTCGCGTGAGGGAAGAAGGTCCTTCGGATTGTAAACCT
CTTTTGCCGGGGAGTAACCGGGCGGACTTGTCCGTCCCTGAGAGTACCCGGAGAAAAAGCATCGGCTAACTCCGTGCCAG
CAGCCGCGGTAATACGGAGGATGCGAGCGTTATCCGGATTTATTGGGTTTAAAGGGTGCGCAGGCGGCGTCACAAGTCAG
CGGTCAAACTGCGGGGCTCAACCCCGTACCGCCGTTGAAACTGCGGCGCTGGAGTGTGGGCGACGGAGCCGGAATGCGTG
GTGTAGCGGTGAAATGCATAGATATCACGCAGAACTCCGATTGCGAAGGCAGGTTCCGAGTCCGCCACTGACGCTCATGC
ACGAAAGCGTGGGTATCGAACAGG
>OTU284
GTGGGGAATATTGCACAATGGGCGAAAGCCTGATGCAGCGACGCCGCGTGGGGGATGAAGGCCTTCGGGTTGTAAACTCC
TTTCGCTAGGGACGAAGATGTATTTTGACGGTACCTGGAGAAGAAGCACCGGCTAACTACGTGCCAGCAGCCGCGGTAAT
ACGTAGGGTGCGAGCGTTGTCCGGAATTACTGGGCGTAAAGAGCTCGTAGGTGGTTTGTCACGTCGTCTGTGAAATCCCG
GGGCTTAACTTCGGGCGTGCAGGCGATACGGGCATAACTTGAGTGCTGTAGGGGAGACTGGAATTCCTGGTGTAGCGGTG
AAATGCGCAGATATCAGGAGGAACACCAATGGCGAAGGCAGGTCTCTGGGCAGTAACTGACGCTGAGGAGCGAAAGCATG
GGTAGCGAACAGG
>OTU285
GTGAGGAATATTGGTCAATGGACGAGAGTCTGAACCAGCCAAGTAGCGTGCAGGATGACGGCCCTATGGGTTGTAAACTG
CTTTTATATGAGGATAAAGGACGTCACGTGTGATGTTTTGCAGGTATCATATGAATAAGGACCGGCTAATTCCGTGCCAG
CAGCCGCGGTAATACGGAAGGTCCGGGCGTTATCCGGATTTATTGGGTTTAAAGGGAGCGCAGACGGTCAGTTAAGCGTG
CAGTTAAATGATGTGGCTCAACCATGTTTTGCTGCGCGAACTGGCTGACTTGAGTACACGGAACGTGGGTGGAATTTGTG
GTGTAGCGGTGAAATGCTTAGATATCACGAAGAACTCCGATTGCGAAGGCAGCCCCCGGCAGTGTTACTGACGTTCATGC
TCGAAGGTGCGGGTATCGAACAGG
>OTU286
GTGGGGAATATTGCACAATGGGCGAAAGCCTGATGCAGCGACGCCGCGTGAGCGATGAAGTATTTCGGTATGTAAAGCTC
TATCAGCAGGGAAGAATAAATGACGGTACCTGACTAAGAAGCTCCGGCTAAATACGTGCCAGCAGCCGCGGTAATACGTA
TGGAGCAAGCGTTATCCGGATTTACTGGGTGTAAAGGGAGTGTAGGCGGTTTTATAAGTCTGATGTGAAAGCCCGCGGCT
CAACCGCGGTACTGCATTGGAAACTGTAGAACTAGAGTGTCGGAGAGGTAAGTGGAATTCCTAGTGTAGCGGTGAAATGC
GTAGATATTAGGAGGAACACCAGTGGCGAAGGCGGCTTACTGGACGATTACTGACGCTGAGGCTCGAAAGCGTGGGGAGC
AAACAGG
>OTU287
GTGGGGAATATTGGGCAATGGGCGCAAGCCTGACCCAGCAACGCCGCGTGAGGGAAGAAGGTTTTCGGATTGTAAACCTC
TGTCCTTGTAGACGAAGGAAGTGACGGTATACAAGGAGGAAGCCCCGGCTAACTACGTGCCAGCAGCCGCGGTAATACGT
AGGGGGCGAGCGTTATCCGGAATGACTGGGCGTAAAGGGCGTGTAGGCGGCCGTTTAAGTCCGGAGTGAAAGTCCCGTTT
TCAAGATGGGAATTGCTTTGGAGACTGGGTGGCTTGAGTACAGAAGAGGTAAGCGGAATTCCCGGTGTAGCGGTGAAATG
CGTAGAGATCGGGAGGAACACCAGTGGCGAAGGCGGCTTACTGGGCTGTAACTGACGCTGAGGCGCGAAAGCGTGGGGAG
CGAACAGG
>OTU288
GTGAGGAATATTGGACAATGGAGGCAACTCTGATCCAGCCATGCCGCGTGAAGGACGAAGGCCCTATGGGTCGTAAACTT
CTTTTGTCAGGGAGCAATAAGGGTCACGCGTGGCCCGACGAGAGTACCTGGCGAATAAGCATCGGCTAACTCCGTGCCAG
CAGCCGCGGTAATACGGAGGATGCGAGCGTTATCCGGATTTATTGGGTTTAAAGGGTGCGTAGGCGGACGATTAAGTCAG
CTGTGAAATGCCCGCGCTTAACGCGGGAAGTGCAGTTGATACTGGTTGTCTGGAGTGCCGTTGCCGTGGGGGGAATGTGT
AGTGTAGCGGTGAAATGCATAGATATTACACAGAACGCCGATTGTGAAGACACCTCACGAAGCGGTAACTGACGCTGAGG
CACGAAAGCGTGGGGATCGAACAGG
>OTU289
GTTAGGGATATTCGTCAATGGGGGAAACCCTGAACGAGCAATGCCGCGTGAGTGACGACAGTCTTTTGGATTGTAAAACT
CTGTTGTTAGGGAAGAACGACCTGTGTAGGAAATGACACAGGAGTGACTGTACCTTTCGAGAAAGCACCGACTAACTACG
TGCCAGCAGTCGCGGTAATACGTAGGGTGCAAGCGTTATCCGGATTTATTGGGTGTAAAGGGTGCGTAGGCGGCTTATTA
AGTCTAAGGTTTAAGGCTGGGGCTCAACTCCAGTTCGCCTTAGAAACTAATTTGCTAGAGTGTGGTAGAGGCAAGTGGAA
TTTCTAGTGTAGCGGTTAAATGCGTAGATATTAGAAGGAACATCAGTGGCGAAGGCGGCTTGCTGGGCCATTACTGACGC
TGAGGCACGAAAGCGTGGGGAGCAAATAGG
>OTU290
GTGAGGAATATTGGTCAATGGGCGAGAGCCTGAACCAGCCAAGTAGCGTGCAGGATGACGGCCCTATGGGTTGTAAACTG
CTTTTATGCGGGGATAAAGTGGGGGACGTGTCCCCCTTTGTAGGTACCGCATGAATAAGGACCGGCTAATTCCGTGCCAG
CAGCCGCGGTAATACGGAAGGTCCGGGCGTTATCCGGATTTATTGGGTTTAAAGGGAGCGCAGGCCGATGGTTAAGCGTG
ACGTGAAATGTAGCCGCTCAACGGCTGAACTGCGTCGCGAACTGGCTGTCTTGAGTGAGTTCGATGTGGGCGGAATTCGT
GGTGTAGCGGTGAAATGCTTAGATATCACGAAGAACTCCGATTGCGAAGGCAGCCCACAAGGCCTTTACTGACGCTAAAG
CTCGAAGGTGCGGGTATCGAACAGG
>OTU291
GTGGGGAATATTGGGCAATGGGCGCAAGCCTGACCCAGCAACGCCGCGTGAAGGAAGAAGGCTTTCGGGTTGTAAACTTC
TTTGACGAGGGACGAAGGAAATGACGGTACCTCGAAAACAAGCCACGGCTAACTACGTGCCAGCAGCCGCGGTAATACGT
AGGTGGCAAGCGTTGTCCGGATTTACTGGGTGTAAAGGGCGTGTAGGCGGGTCATCAAGTCAGATGTGAAATCTATGGGC
TTAACCCATAACGTGCATTTGAAACTGACGGCCTTGAGTGATGGAGAGGCAGGCGGAATTCCTAGTGTAGCGGTGAAATG
CGTAGATATTAGGAGGAACACCAGTGGCGAAGGCGGCCTGCTGGACATTAACTGACGCTGAGGCGCGAAAGCGTGGGGAG
CAAACAGG
>OTU292
GTGGGGAATATTGCACAATGGGCGCAAGCCTGATGCAGCAACGCCGCGTGAGCGAAGAAGGTCTTCGGATTGTAAAGCTC
TGTCCTTGGGGACGAAGAAGTGACGGTACCCGAGGAGGAAGCCCCGGCTAACTACGTGCCAGCAGCCGCGGTAATACGTA
GGGGGCGAGCGTTATCCGGAATTATTGGGCGTAAAGAGTACGTAGGTGGTCTACTAAGCGCAAGGTGAAAGCCCGGGGCT
CAACCCCGGCGAGCCTTGTGAACTGGCAGACTTGAGTGCAGGAGGGGAAAGTGGAATTCCTAGTGTAGCGGTGAAATGCG
TAGATATTAGGAGGAACACCAGTGGCGAAGGCGACTTTCTGGACTGTAACTGACACTGAGGTACGAAAGCGTGGGGAGCA
AACAGG
>OTU293
GTGGGGAATATTGCACAATGGAGGAAACTCTGATGCAGCGATGCCGCGTGAGCGAAGAAGGCCTTTTGGTTGTAAAGCTC
TGTTATCAGGGACGAAAATGACGGTACCTGAGGAGGAAGCTCCGGCTAACTACGTGCCAGCAGCCGCGGTAATACGTAGG
GAGCGAGCGTTGTCCGGAATTACTGGGTGTAAAGGGAGCGTAGGCGGGACTGCAAGTCAGGTGTGAAACCTATGGGCTTA
ACCCATAGACTGCACTTGAAACTGTGGTTCTTGAGTGAAGCAGAGGCAGGCGGAATTCCTAGTGTAGCGGTGAAATGCGT
AGATATTAGGAGGAACACCAGTGGCGAAGGCGGCCTGCTGGGCTTAAACTGACGCTGAGGCTCGAAAGCGTGGGGAGCAA
ACAGG
>OTU294
GTTAGGAATATTCGTCAATGGGGGAAACCCTGAACGAGCAATGCCGCGTGAAGGATGACGGTCCTATGGATTGTAAACTT
CTGTTGTTAGGGAAGAACGACACAAGTAGGAAATGGCTTGTGAGTGACGGTACCTTTCAAGAAAGCTCCGGCTAACTACG
TGCCAGCAGCCGCGGTAATACGTAGGGAGCGAGCGTTATCCGGATTTATTGGGTGTAAAGGGTACGTAGGCGGTTTGATA
AGTCTGTGGTTTAATCCCGAAGCTTAACTTCGGCGCGCCACAGAAACTGTCAAACTTGAGTATGGTAGAGGCAAGTGGAA
TTTCTAGTGTAGCGGTTAAATGCGTAGATATTAGAAGGAACACCAGTGGCGAAGGCGACTTGCTGGGCCATTACTGACGC
TGAGGTACGAAAGCGTGGGGAGCAAATAGG
>OTU295
GTGGGGGATATTGCACAATGGGCGCAAGCCTGATGCAGCGACGCCGCGTGAGCGAAGAAGTGCTTCGGTATGTAAAGCTC
TATCAGCAGGGAAGAAGATGACGGTACCTGCAGAAGCAGCCCCGGCTAACTACGTGCCAGCAGCCGCGGTAATACGTAGG
GGGCAAGCGTTATCCGGATTTACTGGGTGTAAAGGGAGCGTAGACGGTTAGGCAAGTCTGATGTGAAAACCCGCGGCTCA
ACTGCGGGATTGCATTGGAAACTGTTTAACTTGAGTACTGGAGGGGCAGGCGGAATTCCTGGTGTAGCGGTGAAATGCGT
AGATATCAGGAGGAACACCGGTGGCGAAGGCGGCCTGCTGGACAGAAACTGACGTTGAGGCTCGAAAGCGTGGGGAGCAA
ACAGG
>OTU296
GTGGGGAATCTTCCGCAATGGGCGAAAGCCTGACGGAGCAACGCCGCGTGAGTGAAGAAGGCCTTCGGGTCGTAAAGCTC
TGTCTTTAGGGAAGAACATTCCGGGTGTGAACAATGCCCGGGACTGACGGTACCTGAGGAGGAAGCTCCGGCTAACTACG
TGCCAGCAGCCGCGGTAATACGTAGGGAGCGAGCGTTGTCCGGATTTACTGGGCGTAAAGGGCGTGTAGGCGGGGATTTA
AGTAAGGTGTGAAAACTCCGGGCTCAACTTGGAGACTGCACCTTAAACTGGATCTCTTGAGGGCAGGAGAGGAAAGTGGA
ATTCCTAGTGTAGCGGTGAAATGCGTAGATATTAGGAGGAACACCAGTGGCGAAGGCGACTTTCTGGACTGTACCTGACG
CTGAGGCGCGAAAGCGTGGGGAGCAAACAGG
>OTU297
GTGGGGAATATTGGGCAATGGGGGCAACCCTGACCCAGCAACGCCGCGTGAAGGAAGAAGGCTTTCGGGTTGTAAACTTC
TTTTATGTGGGACGATAGTGACGGTACCACATGAATAAGCCACGGCTAACTACGTGCCAGCAGCCGCGGTAATACGTAGG
TGGCGAGCGTTGTCCGGATTTACTGGGTGTAAAGGGCGCGTAGGCGGGTCAGCAAGTCAGGAGTGAAATCTATGGGCTTA
ACCCATAAATTGCTTTTGAAACTGCTGGTCTTGAGTATCGGAGAGGCAGGCGGAATTCCTAGTGTAGCGGTGAAATGCGT
AGATATTAGGAGGAACACCAGTGGCGAAGGCGGCCTGCTGGACGACAACTGACGCTGAGGCGCGAAAGCGTGGGGAGCAA
ACAGG
>OTU298
GTAGGGAATCTTGCACAATGGGCGCAAGCCTGATGCAGCAACGCCGCGTGAGCGATGAAGGCCCTTCGGGTCGTAAAGCT
CTGTCCTAGGGGAAGAAACAAATGACGGTACCCTTGGAGGAAGCCCCGGCTAACTACGTGCCAGCAGCCGCGGTAATACG
TAGGGGGCAAGCGTTATCCGGAATCATTGGGCGTAAAGAGTACGTAGGTGGTTTCTTAAGCGGAGGGTCTAAGGCTACGG
CTTAACCGTAGTTCGCCTTCCGAACTGGGAGACTTGAGTGCTGGAGAGGAAAGTGGAATTCCTAGTGTAGCGGTGAAATG
CGTAGATATTAGGAGGAACACCAGTGGCGAAGGCGACTTTCTGGACAGTAACTGACACTGAGGTACGAAAGCGTGGGGAG
CAAACAGG
>OTU299
GTTAGGAATATTCGTCAATGGGGGAAACCCTGAACGAGCAATGCCGCGTGAGTGATGAAGGTCTTTGGATTGTAAAACTC
TGTTGTATGGAAAAAATGACTAGGTTAGGAAATGAACTTAGTGTGATGGTACCATACCAGAAAGCCCCGGCTAACTACGT
GCCAGCAGCCGCGGTAATACGTAGGGGGCGAGCGTTATCCGGATTTATTGGGCGTAAAGCGTGCGTAGGCGGTTTATTAA
GTTTAAGATAAAAGCCCGGAGCTTAACTCCGGTTCGTCTTAAAAACTGGTAGGCTTGAGTGTGGTAGAGGTAAATGGAAT
TTCTAGTGTAGCGGTGAAATGCGTAGATATTAGAAGGAACACCAGTGGCGAAGGCGATTTACTGGGCCATAACTGACGCT
GAGGCACGAAAGCGTGGGTAGCAAATAGG
>OTU300
GTGGGGAATATTGCACAATGGGCGAAAGCCTGATGCAGCAACGCCGCGTGAAGGATGAAGGCCTTCGGGTCGTAAACTTC
TGTCCTTGGGGAAGAAGAGAGTGACGGTACCCATGGAGGAAGCCCCGGCTAACTACGTGCCAGCAGCCGCGGTAATACGT
AGGGGGCGAGCGTTATCCGGAATTATTGGGCGTAAAGAGTGCGTAGGTGGTTACCTAAGCGAGAGGTTTAAGGCTACAGC
TTAACTGTAGTTCGCCTCCCGAACTGGGCAACTTGAGTGCAGGAGGGGAAAGCGGAATTCCTAGTGTAGCGGTGAAATGC
GTAGATATTAGGAGGAACACCAGTGGCGAAGGCGGCTTTCTGGACTGAAACTGACACTGAGGCACGAAAGCGTGGGGAGC
AAACAGG
>OTU301
GTGGGGAATATTGGGCAATGGGCGAAAGCCTGACCCAGCAACGCCGCGTGAGGGATGAAGGGTTTCGGCTCGTAAACCTC
TGTCCTGTGGGACGAAGGACGTGACGGTACCACAGGAGGAAGCCCCGGCTAACTACGTGCCAGCAGCCGCGGTAATACGT
AGGGGGCGAGCGTTGTCCGGAATGATTGGGCGTAAAGGGCGCGTAGGCGGCCTGCTAAGTCTGGAGTGAAAGTCCTGCTT
TCAAGGTGGGAATTGCTTTGGATACTGGCGGGCTGGAGTGCAGGAGAGGAAAGCGGAATTACCGGTGTAGCGGTGAAATG
CGTAGAGATCGGTAGGAACACCAGTGGCGAAGGCGGCTTTCTGGACTGAAACTGACGCTGAGGCGCGAAAGCGTGGGGAG
CAAACAGG
>OTU302
GTTAGGAATATTCGGCAATGGGCGAAAGCCTGACCGAGCAATGCCGCGTGTGAGATGAAGATCCTCTGGATTGTAAATCA
CTTTTATTTGGGAAGAACAGTAGGTATAGGAAATGATACTTATTTGACGGTACCTTTTGAATAAGCCCCGACTAACTACG
TGCCAGCAGTCGCGGTAATACGTAGGGGGCGAGCGTTATCCGGATTTATTGGGCGTAAAGCGTGTGTAGGCGGTTTGTTA
AGTTTGGGATGAAAGGCTGTGGCTTAACCACAGTTTGTTCCGAATACTGGCAGACTAGAGTGCAGTAGAGGCAATTGGAA
TTCATAGTGTAGCGGTGGAATGCGTAGAGATTATGAGGAACATCAGTGGCGAAGGCGAATTGCTGGGCTGTTACTGACGC
TGAGACACGAAAGCGTGGGGAGCAAATAGG
>OTU303
GTGGGGAATATTGGGCAATGGGCGAAAGCCTGACCCAGCAACGCCGCGTGAGTGAAGAAGGCTTTCGGGTTGTAAAGCTC
TGTTGTAGATGACGAAGGAAGTGACGGTAGTCTACAAGGAAGCCCCGGCTAACTACGTGCCAGCAGCCGCGGTAATACGT
AGGGGGCGAGCGTTGTCCGGAATGACTGGGCGTAAAGGGCGTGTAGGCGGTTGAATAAGTCTGGAGTGAAAGTCCCGGTT
TCAAGTTGGGAACTGCTTTGGATACTGTTCAACTTGAGTGCGGAAGAGGTAAGTGGAATTCCCAGTGTAGCGGTGAAATG
CGTAGAGATTGGGAGGAACACCAGTGGCGAAGGCGACTTACTGGGCCGTAACTGACGCTGAGGCGCGAAAGCGTGGGGAG
CGAACAGG
>OTU304
GTGGGGGATATTGCACAATGGGGGAAACCCTGATGCAGCAACGCCGCGTGAGGGAAGAAGGTTTTCGGATTGTAAACCTC
TGTCCTTGGTGAAGATAATGACGGTAGCCGAGGAGGAAGCTCCGGCTAACTACGTGCCAGCAGCCGCGGTAATACGTAGG
GAGCGAGCGTTGTCCGGATTTACTGGGTGTAAAGGGTGCGTAGGCGGCTTGGCAAGTCAGACGTGAAATGCAGAGGCTTA
ACTTCTGAACTGCGTTTGAAACTGTTAAGCTTGAGTGAAGCAGAGGCAGGCGGAATTCCCGGTGTAGCGGTGAAATGCGT
AGAGATCGGGAGGAACACCAGTGGCGAAGGCGGCCTGCTGGGCTTTAACTGACGCTGAGGCACGAAAGCGTGGGGAGCAA
ACAGG
>OTU305
GTGGGGAATATTGCGCAATGGGGGCAACCCTGACGCAGCAACGCCGCGTGCGGGAAGAAGGCCTTCGGGTTGTAAACCGC
TTTCAGCAGGGAAGACATCGACGGTACCTGCAGAAGAAGCCCCGGCTAACTACGTGCCAGCAGCCGCGGTAACACGTAGG
GGGCGAGCGTTATCCGGATTCATTGGGCGTAAAGCGCGCGCAGGCGGCTCGTCAAGCGGGACCTCTAATCCCGGGGCTCA
ACCCCGGGCCGGGTCCCGAACTGGCGGGCTCGGGTGCGGTAGAGGCAGGCGGAATTCCCGGTGTAGCGGTGGAATGCGCA
GATATCGGGAAGAACACCGATGGCGAAGGCAGCCTGCTGGGCCGCCACCGACGCTGAGGCGCGAAAGCCGGGGGAGCGAA
CAGG
>OTU306
GTGGGGAATATTGGGCAATGGGCGGAAGCCTGACCCAGCGACGCCGCGTGAGCGAAGAAGGTCTTCGGATTGTAAAGCTC
TGTGTACAGGGACGATAATGACGGTACCTGTATAGAAAGCCACGGCTAACTACGTGCCAGCAGCCGCGGTAATACGTAGG
TGGCAAGCGTTATCCGGATTTACTGGGTGTAAAGGGTGTGTAGGCTGGGAAGCAAGTCAGATGTGAAAGGTGTGGGCTCA
ACTCACAGACTGCGTCTGAAACTGTTTTTCTTGAGAGTCGGAGGGGTAATCGGAATTCCTGGTGTAGCGGTGAAATGCGT
AGATATCAGGAGGAACACCGGTGGCGAAGGCGGATTACTGGACGACAACTGACGCTGAGACACGAAAGCGTGGGGAGCAA
ACAGG
>OTU307
GTGAGGAATATTGGACAATGGATGGAAATCTGATCCAGCCATGCCGCGTGCGGGATGACGGCCCTATGGGTTGTAAACCG
CTTTTGCAGGGGAGCAATAAGGTCCACGCGTGGACCGACGAGAGTACTCTGTGAATAAGCATCGGCTAACTCCGTGCCAG
CAGCCGCGGTAATACGGAGGATGCAAGCGTTATCCGGATTTATTGGGTTTAAAGGGTGCGTAGGCGGGAAGTCAAGTCTG
TGGTGAAAAGTCCGGGCCTAACCTGGATCGTGCCATGGAAACTGTCTTTCTTGAATAGTGGTGCCGTTGGCGGAATGTGA
AGTGTAGCGGTGAAATGCTTAGATATTACACAGAACACCGATTGCGAAAGCAGCTGACGAACCACCGATTGACGCTGATG
CACGAAAGTGCGGGTATCGAACAGG
>OTU309
GTCGGGAATATTGCGCAATGGAGGAAACTCTGACGCAGTGACGCCGCGTGCAGGATGAAGGTTTTCGGATTGTAAACTGC
TTTAGATAGGGAAGAAAAAAATGACGGTACCTATAGAATAAGCTCCGGCTAACTACGTGCCAGCAGCCGCGGTAATACGT
AGGGAGCAAGCGTTATCCGGATTTATTGGGTGTAAAGGGTGCGTAGACGGACATGCAAGTTGGCTGTGAAATCCCGAGGC
TCAACCTCGGAACTGCAGCCAAAACTACATATCTTGAGTACTGGAGGGGAAAGCGGAATTCCTAGTGTAGCGGTGAAATG
CGTAGATATTAGGAAGAACACCGGTGGCGAAGGCGGCTTTCTGGACAGCAACTGACGTTGAGGCACGAAAGTGTGGGTAG
CAAACAGG
>OTU310
GTGGGGAATATTGGGCAATGGGCGAAAGCCTGACCCAGCAACGCCGCGTGAGGGAAGAAGGTTTTCGGATTGTAAACCTC
TGTCCTTGGTGACGAAGGAAGTGACGGTAGCCAAGGAGGAAGCCCCGGCTAACTACGTGCCAGCAGCCGCGGTAATACGT
AGGGGGCGAGCGTTGTCCGGAATGACTGGGCGTAAAGGGCGCGTAGGCGGTCTGGTAAGTTAGGAGTGAAAATCCATGTT
TCAAGCATGGACCTGCTTTTAATACTGTCGGACTGGAGTGCAGAAGAGGTAAGCGGAATTCCCAGTGTAGCGGTGAAATG
CGTAGAGATTGGGAAGAACACCAGTGGCGAAGGCGGCTTACTGGGCTGTAACTGACGCTGAGGCGCGAAAGCGTGGGGAG
CGAACAGG
>OTU311
GTGGGGAATATTGGACAATGGGGGAAACCCTGATCCAGCGACGCCGCGTGAGTGAAGAAGTATTTCGGTATGTAAAGCTC
TATCAGCAAGGAAGAAAATGACGGTACTTGACTAAGAAGCTCCGGCTAAATACGTGCCAGCAGCCGCGGTAATACGTATG
GAGCAAGCGTTATCCGGATTTACTGGGTGTAAAGGGAGCGTAGACGGCATAGCAAGTCTGAAGTGAAATCCCCCGGCTCA
ACCGGGGAACTGCTTTGGAAACTGTTAAGCTGGAGTGCAGGAGAGGTAAGCGGAATTCCTAGTGTAGCGGTGAAATGCGT
AGATATTAGGAGGAACACCAGTGGCGAAGGCGGCTTACTGGACTGTAACTGACGTTGAGGCTCGAAAGCGTGGGGAGCAA
ACAGG
>OTU312
GTGAGGAATATTGGTCAATGGGCGGAAGCCTGAACCAGCCATGCCGCGTGCGGGACGTAGGTCCTATGGATTGTGAACCG
CTTTTGCAGTGGAGCAATAAGGTGGTCGTGACCAGCGATGAGAGTACACTGCGAATAAGCATCGGCTAACTCCGTGCCAG
CAGCCGCGGTAATACGGAGGATGCGAGCGTTATCCGGAATCATTGGGTTTAAAGGGTGCGTAGGCGGCCTTTCAAGCCCG
GGGTGAAAATCTGGGGCCCAACCCCAGACCTGCCTCGGGAACTGGCTGGCTGGAGTACGCTTGCCGCGGGAGGAATGAGT
GGTGTAGCGGTGAAATGCATAGATATCACTCAGAACACCGATTGCGAAGGCATCCCGCGAAGGCGCGACTGACGCTGAGG
CACGAAAGCGTGGGGATCGAACAGG
>OTU313
GTGAGGAATATTGGTCAATGGGCGAGAGCCTGAACCAGCCAAGTAGCGTGCAGGATGACGGCCCTATGGGTTGTAAACTG
CTTTTATACAGGGATAAAGTCGGGGACGTGTCCCCGTTTGTAGGTACTGTATGAATAAGGACCGGCTAATTCCGTGCCAG
CAGCCGCGGTAATACGGAAGGTCCGGGCGTTATCCGGATTTATTGGGTTTAAAGGGAGCGCAGGCGGGGAGGTAAGCGTG
ACGTGAAATGTAGCCGCTCAACGGCTGAACTGCGTCGCGAACTGCCTCTCTTGAGTGAGTACGACGTCAGCGGAATTTGT
GGTGTAGCGGTGAAATGCTTAGATATCACGAAGAACCCCGATTGCGAAGGCAGCTGACGAGTCCTTTACTGACGCTAAAG
CTCGAAGGTGCGGGTATCGAACAGG
>OTU314
GTGGGGAATATTGGGCAATGGGCGAAAGCCTGACCCAGCAACGCCGCGTGAGTGAAGAAGGCCTTCGGGTTGTAAAGCTC
TGTTATGCGAGAAGAAGGACGTGACGGTATCGCATAAGGAAGCCCCGGCTAACTACGTGCCAGCAGCCGCGGTAATACGT
AGGGGGCGAGCGTTGTCCGGAATGACTGGGCGTAAAGGGCGTGTAGGCGGCCTGCTAAGTCTGGAGTGAAAGTCCTGCAT
TCAATGTGGGAATTGCTTTGGAGACTGGCGGGCTTGAGTGCGGAAGAGGTAAGTGGAATTCCCAGTGTAGCGGTGAAATG
CGTAGAGATTGGGAGGAACACCAGTGGCGAAGGCGACTTACTGGGCCGTAACTGACGCTGAGGCGCGAAAGCGTGGGGAG
CGAACAGG
>OTU315
GTGGGGGATATTGCGCAATGGGGGCAACCCTGACGCAGCAACGCCGCGTGAAGGATGAAGGTTTTCGGATTGTAAACTTC
TTTTATCAGGGACGAACTCTGACGGTACCTGATGAATAAGCTCCGGCTAACTACGTGCCAGCAGCCGCGGTAATACGTAG
GGAGCAAGCGTTGTCCGGATTTACTGGGTGTAAAGGGTGCGTAGGCGGCTTTTTAAGTCAGATGTGAAATCTATGGGCTC
AACCCATAAACTGCATTTGAAACTAGAGAGCTTGAGTGAAGTAGAGGCAGGCGGAATTCCCTGTGTAGCGGTGAAATGCG
TAGAGATAGGGAGGAACACCAGTGGCGAAGGCGGCCTGCTGGGCTTTAACTGACGCTGAGGCACGAAAGCGTGGGTAGCA
AACAGG
>OTU316
GTCGAGGATCATTCGCAATGGGCGCAAGCCTGACGATGCGACGCTGCGTGGAGGACGAAGGCCCTCGGGTCGTAAACTCC
TGTCAGAGGGGAAAAGGGCGCCCTCCCGATAACGGAGGAGCGCTTGATGGTACCCTCAGAGGAAGCCACGGCTAACTCTG
TGCCAGCAGCCGCGGTAATACAGAGGTGGCGAGCGTTGTTCGGATTTACTGGGCGTAAAGGGTGCGTAGGCGGCGACGTG
TGCCGGACGTGAAATCCCGGGGCTCACCCCCGGCGCGTGCGTACGGGACTGCGTCGCTAGGGTTCGGGAGAGGAGATCGG
AACGCAGGGTGTAGCGGTGAAATGCGTTGATATCCTGCGGAACACCGGAGGCGAAGGCGGATCTCTTGCACGACACCGAC
GCTGAGGCACGAAAGCGTGGGGAGCAAACAGG
>OTU317
GTGAGGAATATTGGTCAATGGGCGAGAGCCTGAACCAGCCATCCCGCGTGCAGGATGAAGGTCTTACAGATTGTAAACTG
CTTTTGCTGGGGACGAATAAGGGGTACGCGTACCCCGATGACAGTACTCAGTGAATAAGCATCGGCTAACTCCGTGCCAG
CAGCCGCGGTAATACGGAGGATGCGAGCGTTATCCGGATTTATTAGGTTTAAAGGGTGCGTAGGCGGGGCTTTAAGTCAG
CGGTAAAATCATGCAGCTTAACTGCATCAAGCCATTGATACTGGAGTTCTTGAGTACGGTTGAGGCTGGCGGAATGTGTT
GTGTAGCGGTGAAATGCTTAGATATGACACAGAACACCGATTGCGAAGGCAGCTAGCTAAGCCGGCACTGACGCTGAGGC
ACGAAAGCGTGGGGATCAAACAGG
>OTU319
GTCGGGAATATTGCGCAATGGAGGAAACTCTGACGCAGTGACGCCGCGTATAGGAAGAAGGTTTTCGGATTGTAAACTAT
TGTCGTTAGGGAAGATACAAGACAGTACCTAAGGAGGAAGCTCCGGCTAACTATGTGCCAGCAGCCGCGGTAATACATAG
GGAGCAAGCGTTATCCGGATTTATTGGGTGTAAAGGGTGCGTAGACGGGAAGGCAAGTTGGTTGTGAAATCCCTCGGCTT
AACTGAGGAACTGCAACCAAAACTATCTTTCTTGAGTGTCGGAGAGGAAAGTGGAATTCCTAGTGTAGCGGTGAAATGCG
TAGATATTAGGAGGAACACCAGTGGCGAAGGCGACTTTCTGGACGATAACTGACGTTGAGGCACGAAAGTGTGGGGAGCA
AACAGG
>OTU320
GTGGGGAATATTGCACAATGGGCGGAAGCCTGATGCAGCGACGCCGCGTGGGGGATGACGGCCTTCGGGTTGTAAACCTC
TTTCGCTAGGGACGAAGCTTTTGTGACGGTACCTAGATAAGAAGCACCGGCTAACTACGTGCCAGCAGCCGCGGTAATAC
GTAGGGTGCGAGCGTTGTCCGGAATTACTGGGCGTAAAGAGCTCGTAGGTGGTTTGTCGCGTCGTCTGTGAAATTCCGGG
GCTTAACCTCGGGCGTGCAGGCGATACGGGCAATACTTGAGTGCTGTAGGGGAGACTGGAATTCCTGGTGTAGCGGTGGA
ATGCGCAGATATCAGGAGGAACACCGATGGCGAAGGCAGGTCTCTGGGCAGTAACTGACGCTGAGGAGCGAAAGCATGGG
TAGCGAACAGG
>OTU321
GTGGGGAATCTTCCGCAATGGGCGCAAGCCTGACGGAGCAACGCCGCGTGAGTGAGGAAGTTTTTCGGAACGTAAAGCTC
TGTTGTACATGACGAACGTGCGATCTGTCAACAACGGATGGCAGTGACGGTAGTGTACGAGGAAGCCACGGCTAACTACG
TGCCAGCAGCCGCGGTAATACGTAGGTGGCAAGCGTTGTCCGGAATTATTGGGCGTAAAGCGCATGTAGGCGGCGTGTTA
AGTCTGTCGTGAAACTGCGGGGCTCAGCCCCGTATGGCGATGGAAACTGATGTGCTTGAGTGCAGGAGAGGAAAGGGGAA
CTCCCAGTGTAGCGGTGAAATGCGTAGATATTGGGAAGAACACCGGTGGCGAAGGCGCCTTTCTGGACTGTGTCTGACGC
TGAGATGCGAAAGCCAGGGTAGCGAACGGG
>OTU322
GTGGGGGATATTGCACAATGGGGGAAACCCTGATGCAGCAACGCCGCGTGAGGGAAGAAGGTTTTCGGATTGTAAACCTC
TGTCCTTGGTGAAGAGAATGACGGTAGCCGAGGAGGAAGCTCCGGCTAACTACGTGCCAGCAGCCGCGGTAATACGTAGG
GAGCGAGCGTTGTCCGGAATTACTGGGTGTAAAGGGTGCGTAGGCGGGGAAGCAAGTCAGCAGTGAAATCTATGGGCTTA
ACTCATAACGTGCTGTTGAAACTGTTTTTCTTGAGTGAGTCAGAGGCAGGCGGAATTCCCGGTGTAGCGGTGAAATGCAT
AGAGATCGGGAGGAACACCAGTGGCGAAGGCGGCCTGCTGGGGCTTAACTGACGCTGAGGCACGAAAGCGTGGGGAGCAA
ACAGG
>OTU323
GTGGGGGATATTGCACAATGGGGGGAACCCTGATGCAGCGACGCCGCGTGAGTGAAGAAGTTATTCGTAATGTAAAGCTC
TATCAGCAGGGAAGAAGCAGACGGTACCTGCACAAGAAGCACCGGCTAAATACGTGCCAGCAGCCGCGGTAATACGTATG
GTGCAAGCGTTATCCGGAATTACTGGGTGTAAAGGGAGCGTAGACGGTTACTCAAGCCAGATGTGAAAGCTATGGGCTCA
ACCCATGAACTGCATTTGGAACTGAATAACTAGAGTGCCGGAGGGGTAAGCGGAATTCCTGGTGTAGCGGTGAAATGCGT
AGATATCAGGAGGAACACCGGTGGCGAAGGCGGCTTACTGGACGGCAACTGACGTTGAGGCTCGAAAGCGTGGGGAGCAA
ACAGG
>OTU324
GTGAGGGATATTAGGCAATGGGGGAAACCCTGACCTAGCAACGCCGCGTGAAGGATGAAGGTTTTCGGATTGTAAACTTC
TTTGACGAGGGACGATGATGACGGTACCTCGAAAACAAGCCACGGCTAACTACGTGCCAGCAGCCGCGGTAATACGTAGG
TGGCAAGCGTTGTCCGGATTTATTGGGTGTAAAGGGCGTGTAGGCGGAATCGCAAGTCAGATGTGAAATACGGAGGCTTA
ACCTCCGGGCTGCATTTGAAACTGCGGATCTTGAGTGATGGAGAGGTAAGCGGAATTCCCGGTGTAGCGGTAAAATGCGT
AGATATCGGGAGGAACACCAGTGGCGAAGGCGGCTTACTGGACATTAACTGACGCTGAGGCGCGAAAGTGTGGGGAGCAA
ACAGG
>OTU325
GTGGGGAATATTGGGCAATGGGCGAAAGCCTGACCCAGCAACGCCGCGTGAGGGAAGAAGGTCTTCGGATTGTAAACCTT
TGTCTTATGGGACGATAATGACGGTACCATAGGAGGAAGCCACGACTAACTACGTGCCAGCAGTCGCGGTAATACGTAGG
TGGCGAGCGTTATCCGGAATTATTGGGTGTAAAGGGTGCGTAGGCGGGATGTAAAGTCAGATGTGAAATGCCGCAGCTTA
ACTGCGGAGCTGCATTTGAAACTTATGTTCTTGAGTGCGGTAGAGGTAAGCGGAATTCCCAGTGTAGCGGTGAAATGCGT
AGATATTGGGAGGAACACCAGTGGCGAAGGCGGCTTACTGGGCCGTTACTGACGCTGAGGCACGAAAGTGTGGGGAGCAA
ACAGG
>OTU326
GTGGGGAATATTGGGCAATGGGCGAAAGCCTGACCCAGCAACGCCGCGTGAAGGAAGAAGGTCTTCGGATTGTAAACTTT
TGTCGCCAGGGACGATGATGACGGTACCTGGTAAGAAAGCCCCGGCTAACTACGTGCCAGCAGCCGCGGTAATACGTAGG
GGGCGAGCGTTGTCCGGAATTACTGGGCGTAAAGGGCGCGTAGGCGGCCTGTCAAGTTAGATGTGAAATCCCCGGGCTCA
ACTTGGGTGTTGCATTTAAAACTGACGGGCTTGAGTGCAGGAGAGGAAAGCGGAATTCCTAGTGTAGCGGTGAAATGCGT
AGATATTAGGAGGAACACCGGTGGCGAAGGCGGCTTTCTGGACTGTAACTGACGCTGAGGCGCGAGAGCGTGGGGAGCAA
ACAGG
>OTU327
GTGGGGGATATTGCACAATGGGCGCAAGCCTGATGCAGCAACGCCGCGTGAGGGAAGACGGTTTTCGGATTGTAAACCTC
TGTCTTTGGTGACGAAGAAATGACGGTAGCCGAGGAGGAAGCCACGGCTAACTACGTGCCAGCAGCCGCGGTAATACGTA
GGTGGCAAGCGTTGTCCGGAATTACTGGGTGTAAAGGGAGCGCAGGCGGGAAGGCAAGTCAGCGGTGAAATGCATGGGCT
TAACCCATGAACTGCCGTTGAAACTGTTTTTCTTGAGTGGAGTAGAGGCAGGCGGAATTCCGAGTGTAGCGGTGAAATGC
GTAGATATTCGGAGGAACACCAGTGGCGAAGGCGGCCTGCTGGGCTCTAACTGACGCTGAGGCTCGAAAGTGTGGGGAGC
AAACAGG
>OTU328
GTCGAGGATCATTCGCAATGGGGGAAACCCTGACGATGCGACGCTGCGTGGAGGATGGAGGCCTTCGGGTTGTAAACTCC
TGTCATGGGGGAAGAGGCGGAGGGACCCAACACGTCCCCGAGTTGACGGTACCCCAAGAGGAAGCGACGGCTAACTCTGT
GCCAGCAGCCGCGGTAATACAGAGGTCGCGAGCGTTGTTCGGATTTACTGGGCGTAAAGGGCGCGTAGGCGGCGGATCGT
GTCGGATGTGAAATCTCCGGGCCCAACCCGGAAAGTGCGTCCGAAACTGGTCCGCTGGAGTGCGGGAGAGGGAAGGGGAA
TATAGGGTGTAGCGGTGAAATGCGTTGATATCCTATAGAACACCGGAGGCGAAGGCGCCTTCCTGGAACGCAACTGACGC
TGAGGCGCGAAAGCCGGGGGAGCAAACAGG
>OTU329
GTGGGGAATATTGCACAATGGGGGGAACCCTGATGCAGCGACGCCGCGTGGAGGAAGAAGGTATTCGTATTGTAAACTCC
TGTCGTGTGGGACGAAAATGACGGTACCACACAAGAAAGCACCGGCTAACTACGTGCCAGCAGCCGCGGTAAAACGTAGG
GTGCGAGCGTTGTCCGGAATTACTGGGTGTAAAGGGAGCGCAGGCGGTCGGACAAGTTGGGTGTTAAAACTATGGGCTCA
ACCCATAAGCGCACTCAAAACTGCCCGACTTGAGTGGAGTAGAGGCAGGCGGAATTTCCGGTGTAGCGGTGGAATGCGTA
GATATCGGAAGGAACACCAGTGGCGAAGGCGGCCTGCTGGGCTCTAACTGACGCTGAGGCTCGAAAGCATGGGTAGCAAA
CAGG
>OTU330
GTGGGGAATATTGGGCAATGGGCGAAAGCCTGACCCAGCAACGCCGCGTGAGTGAAGAAGGCCTTCGGGTTGTAAAGCTC
TGTTATGAGGGACGAAGGAGTGACGGTACCTCATAAGGAAGCCCCGGCTAACTACGTGCCAGCAGCCGCGGTAATACGTA
GGGGGCGAGCGTTGTCCGGAATGACTGGGCGTAAAGGGCGTGTAGGCGGCCGGATAAGTCTGGAGTGAAAATCCCGCATT
CAATGCGGGACCTGCTTTGGATACTGTCTGGCTTGAGTGCAGAAGAGGTAAGCGGAATTCCCAGTGTAGCGGTGAAATGC
GTAGAGATTGGGAGGAACACCAGTGGCGAAGGCGGCTTACTGGGCTGTAACTGACGCTGAGGCGCGAAAGCGTGGGGAGC
GAACAGG
>OTU331
GTGGGGAATATTGGGCAATGGACGAAAGTCTGACCCAGCAACGCCGCGTGAAGGAAGAAGGTCTTCGGATTGTAAACTTC
TTTGACAGAGGACGATAATGACGGTACTCTGAAAACAAGCCACGGCTAACTACGTGCCAGCAGCCGCGGTAATACGTAGG
TGGCGAGCGTTGTCCGGATTTACTGGGTGTAAAGGGCGTGTAGGCGGGATGGCAAGTCAGATGTGAAAACTATGGGCTCA
ACCCATAGCCTGCATTTGAAACTGTCGTTCTTGAGTGATGGAGAGGCAGGCGGAATTCCTAGTGTAGCGGTGAAATGCAT
AGATATTAGGAGGAACACCAGTGGCGAAGGCGGCCTGCTGGACATTAACTGACGCTGAGGCGCGAAAGCGTGGGGAGCAA
ACAGG
>OTU332
GTGGGGGATATTGCACAATGGGGGAAACCCTGATGCAGCGACGCCGCGTGGAGGAAGAAGTATTTCGGTATGTAAACTCC
TATCAGCAGGGAAGAAAACGACGGTACCTGACTAAGAAGCCCCGGCTAACTACGTGCCAGCAGCCGCGGTAATACGTAGG
GGGCAAGCGTTATCCGGATTCACTGGGTGTAAAGGGAGCGTAGACGGAAGTGCAAGCCAGATGTGAAAATCCGGGGCTCA
ACCCCGGACCTGCATTTGGAACTGTATTTCTAGAGTACCGGGTGGGCAGGCGGAATTCCTGGTGTAGCGGTGAAATGCGT
AGATATCAGGAGGAACACCGGTGGCGAAGGCGGCCTGCTGGACGGATACTGACGTTGAGGCTCGAAAGCGTGGGGAGCAA
ACAGG
>OTU333
GTGGGGAATCTTCCGCAATGGGCGCAAGCCTGACGGAGCAACGCCGCGTGAGTGAAGAAGGCCTTCGGGCCGTAAAGCTC
TGTTGCCGGGGAAGAGTGCCATGGGGGGACCCATGGAGGGACGGTACCCGGCGAGGAAGCCGCGGCCAACTACGTGCCAG
CAGCCGCGGTAATACGTAGGCGGCAAGCGTTGTCCGGAATCATTGGGCGTAAAGGGGGCGCAGGCGGGGGCGCAGGTCCT
TCCTGAAAGTTCGGGGCTCAGCCCCGTGATGGGAAGGAAACCGTGCCTCTTGAGCGCGGGAGAGGGAAGCGGAATTCCTG
GTGTAGCGGTGAAATGCGTAGATATCAGGAAGAACACCAGTGGCGAAGGCGGCTTCCTGGACCGCGGCTGACGCTGAGGC
CCGAAAGCCAGGGGAGCGAACGGG
>OTU334
GTGGGGAATATTGCACAATGGGGGAAACCCTGATGCAGCGACGCCGCGTGAGTGATGAAGTATTTCGGTATGTAAAGCTC
TATCAGCAGGGAAGAGATTGACGGTACCTGACTAAGAAGCCCCGGCTAACTACGTGCCAGCAGCCGCGGTAATACGTAGG
GGGCAAGCGTTATCCGGAATTACTGGGTGTAAAGGGAGCGTAGACGGTGATGCAAGTCTGAAGTGAAATGCGGGGGCTCA
ACCCCTGAACTGCTTTGGAAACTGTATGACTTGAGTACCGGAGGGGTAAGCGGAATTCCTAGTGTAGCGGTGAAATGCGT
AGATATTAGGAGGAACACCGGTGGCGAAGGCGGCTTACTGGACGGTAACTGACGTTGAGGCTCGAAGGCGTGGGGAGCAA
ACAGG
>OTU335
GTGGGGAATATTGGGCAATGGGCGCAAGCCTGACCCAGCAACGCCGCGTGAGTGAAGAAGGCCTTCGGGTTGTAAAGCTC
TGTTACAGGTGACGAAGGAAGTGACGGTAATCTGTAAGGAAGCCCCGGCTAACTACGTGCCAGCAGCCGCGGTAATACGT
AGGGGGCGAGCGTTGTCCGGAATGACTGGGCGTAAAGGGCGTGTAGGCGGTCATTTAAGTCTGGAGTGAAAGTCCTGCTT
TTAAGGTGGGAATTGCTTTGGATACTGAAAGACTTGAGTGCGGAAGAGGTAAGTGGAATTCCCAGTGTAGCGGTGAAATG
CGTAGAGATTGGGAGGAACACCAGTGGCGAAGGCGACTTACTGGGCCGTAACTGACGCTGAGGCGCGAAAGCGTGGGGAG
CGAACAGG
>OTU336
GTGAGGAATATTGGTCAATGGGCGAGAGCCTGAACCAGCCAAGTAGCGTGCAGGATGACGGCCCTATGGGTTGTAAACTG
CTTTTGTGCGGGAATAACGGTCGCCACGTGTGGTGATGTGCATGTACCGTACGAATAAGGATCGGCTAACTCCGTGCCAG
CAGCCGCGGTAATACGGAGGATCCGAGCGTTATCCGGATTTATTGGGTTTAAAGGGAGCGTAGGCGGAGGATCAAGTCAG
TTGTGAAATGTAGGCGCTTAACGTCTGCACTGCAGTTGAAACTGGTTCCCTTGAGTGCGTAAGAGGCAGGCGGAATTCGT
CGTGTAGCGGTGAAATGCTTAGATATGACGAAGAACTCCGATCGCGAAGGCAGCTTGCCGGGCCGCAACTGACGCTGAAG
CTCGAAGGTGCGGGTATCGAACAGG
>OTU337
GTGAGGAATATTGGTCAATGGACGGAAGTCTGAACCAGCCATGCCGCGTGGAGGAAGAAGGTCCTATGGGTTGTAAACTC
CTTTTGTTCGAGAGTAATAAGAGGCTTGCGAGCCTCGATGAGAGTATCGGACGAATAAGCATCGGCTAACTCCGTGCCAG
CAGCCGCGGTAATACGGAGGATGCAAGCGTTATCCGGATTTATTGGGTTTAAAGGGTGCGCAGGCGGCGCGTTAAGTCAG
CGGTGAAATGTCCGGGCTCAACCTGGGCAGTGCCGTTGATACTGGCGTGCTAGAGTACAGACGGCGCCGGCGGAATGTGT
CATGTAGCGGTGAAATGCTTAGATATGCCACAGAACACCAATCGCGAAGGCAGCTGGCGAGGCTGGTACTGACGCTCAGG
CACGAAAGCGTGGGGATCAAACAGG
>OTU338
GTGAGGAATATTGGTCAATGGGCGGAAGCCTGAACCAGCCAAGTAGCGTGAGGGATGACGGCCCTACGGGTTGTAAACCT
CTTTTATGCGGGGATAAAGTGCTCCACGTGTGGAGTTTTGCAGGTACCGCATGAATAAGGACCGGCTAATTCCGTGCCAG
CAGCCGCGGTAATACGGAAGGTCCGGGCGTTATCCGGATTTATTGGGTTTAAAGGGAGCGCAGGCGGAGGTGCAAGTCAG
CCGTCAAATGGCCCTGCTCAACAGGGTCTCGCGGTTGAAACTGCTCCCCTTGGGTGCACAAGAGGCATGCGGAACTCGTG
GTGTAGCGGTGAAATGCATAGATATCACGAAGAACGCCGATTGCGAAGGCAGCGTGCTGGGGTGTTACCGACGCTCATGC
TCGAAGGCGCGGGTATCAAACAGG
>OTU339
GTGGGGGATATTGCACAATGGGGGAAACCCTGATGCAGCGACGCCGCGTGAAGGAAGAAGTATTTCGGTATGTAAACTTC
TATCAGCAGGGAAGAAAATGACGGTACCTGACTAAGAAGCCCCGGCTAACTACGTGCCAGCAGCCGCGGTAATACGTAGG
GGGCAAGCGTTATCCGGATTTACTGGGTGTAAAGGGAGCGTAGACGGTATGGCAAGTCTGATGTGAAAACCCAAGGCTCA
ACCATGGGATTGCATTGGAAACTGTCAAACTTGAGTGCTGGAGGGGTAAGCGGAATTCCTAGTGTAGCGGTGAAATGCGT
AGATATTAGGAAGAACACCGGCGGCGAAGGCGGCTTACTGGACAGTAACTGACGTTGAGGCTCGAAAGCGTGGGGAGCAA
ACAGG
>OTU340
GTTAGGAATATTCGTCAATGGGGGAAACCCTGAACGAGCAATGCCGCGTGAAGGATGACGGTCCTATGGATTGTAAACTT
CTGTTGTTAGGGAAGAACGACCTGTATAGGAAATGATACAGGAGTGACGGTACCTTTCAAGAAAGCTCCGGCTAACTACG
TGCCAGCAGCCGCGGTAATACGTAGGGAGCGAGCGTTATCCGGATTTATTGGGTGTAAAGGGTGCGTAGGCGGCTTATTA
AGTCTGTGGTTTAAGCCCGAAGCTTAACTTCGGTTCGCCACAGAAACTGATTTGCTTGAGTATGGTAGAGGCAAGTGGAA
TTTCTAGTGTAGCGGTTAAATGCGTAGATATTAGAAGGAACACCAGTGGCGAAGGCGACTTGCTGGGCCATTACTGACGC
TGAGGCACGAAAGCGTGGGGAGCAAATAGG
>OTU341
GTGGGGGATATTGCACAATGGGCGCAAGCCTGATGCAGCGACGCCGCGTGAAGGAAGACGTACTTCGGTATGTAAACTTC
TATCAGCAGGGAAGAAGATGACGGTACCTGACTAAGAAGCCCCGGCTAACTACGTGCCAGCAGCCGCGGTAATACGTAGG
GGGCAAGCGTTATCCGGATTTACTGGGTGTAAAGGGAGCGTAGACGGCAGTGCAAGTCTGATGTGAAAACCCGGGGCTCA
ACCGCGGGATTGCATTGGAAACTGTACCGCTTGAGTACTGGAGGGGCAGGCGGAATTCCTGGTGTAGCGGTGAAATGCGT
AGATATCAGGAGGAACACCGGTGGCGAAGGCGGCCTGCTGGACAGTGACTGACGTTGAGGCTCGAAAGCGTGGGGAGCAA
ACAGG
>OTU342
GCTAAGAATATTCCGCAATGGACGAAAGTCTGACGGAGCGACGCCGCGTGGATGATGAAGGCCGGAAGGTTGTAAAATCC
TTTTGGAAGCGAGGAATAATTAAAGTGAGAGAAACGCTTTGAGGTGACGGTAGCTTCTGAATAAGCAACGGCTAATTACG
TGCCAGCAGCCGCGGTAACACGTAAGTTGCGAGCGTTGTTCGGAATTATTGGGCGTAAAGGGCATGTAGGCGGTAATGCA
AGTCTGGTGTGAAATACCGGGGCTCAACCCCGGAACTGCGTTGGAAACTGCATTACTTGAGTCGCTGAGGGGCAGGCAGA
ATTCCTGGTGTAGGGGTGAAATCTGTAGATATCAGGAAGAATACCAATGGCGAAGGCAGCCTGCCAGCAGATGACTGACG
CTGAGGTGCGAAGGTGCGGGGAGCAAACAGG
>OTU343
GTGGGGAATATTGCACAATGGGGGAAACCCTGATGCAGCGACGCCGCGTGAGTGAAGAAGTATCTCGGTATGTAAAGCTC
TATCAGCAGGGAAGAAAATGACGGTACCTGACTAAGAAGCCCCGGCTAACTACGTGCCAGCAGCCGCGGTAATACGTAGG
GGGCAAGCGTTATCCGGATTTACTGGGTGTAAAGGGTGCGTAGACGGTTGTGTAAGTCTGAAGTGAAAGGCGGGGGCTCA
ACTCCCGGACTGCTTTGGAAACTATATAACTAGAGTGCAGGAGGGGTAAGCGGAATTCCTGGTGTAGCGGTGAAATGCTT
AGATATCAGGAGGAACACCGGCGGCGAAGGCGGCTTACTGGACTGTAACTGACGTTGAGGCACGAAAGCGTGGGGAGCAA
ACAGG
>OTU344
GTGGGGAATATTGCACAATGGGGGAAACCCTGATGCAGCGACGCCGCGTGAGTGAAGAAGTATTTCGGTATGTAAAGCTC
TATCAGCAGGGAAGAAGACGACGGTACCTGACTAAGAAGCCCCGGCTAACTACGTGCCAGCAGCCGCGGTAATACGTAGG
GGGCAAGCGTTATCCGGATTTACTGGGTGTAAAGGGAGCGCAGACGGCACAGCAAGTCTGAAGTGAAAACCCGGGGCTCA
ACCCCGTGATTGCTTTGGAAACTGTTGAGCTAGAGTACCGGAGGGGTAAGCGGAATTCCTAGTGTAGCGGTGAAATGCGT
AGATATTAGGAGGAACACCGGTGGCGAAGGCGGCTTACTGGACGGTAACTGACGTTGAGGCTCGAAAGCGTGGGGAGCAA
ACAGG
>OTU345
GTGGGGAATATTGCACAATGGGGGAAACCCTGATGCAGCGACGCCGCGTGAGTGAATGAAGTATTTCGGTATGTAAAGCT
CTATCAGCAGGGAAGAAAGCCCGTTTCGGCGGGGATGACGGTACCTGACTAAGAAGCCCCGGCTAACTACGTGCCAGCAG
CCGCGGTAATACGTAGGGGGCAAGCGTTATCCGGATTTACTGGGTGTAAAGGGGGCGCAGACGGATGGCCAAGTCTGAAG
TGAAAACCCACGGCTCAACTGTGGGCTTGCTTTGGAAACTGGTGATCTTGAGTGTCGGAGGGGTAAGCGGAATTCCTGGT
GTAGCGGTGAAATGCGTAGATATCAGGAAGAACACCGGTGGCGAAGGCGGCTTACTGGACGACAACTGACGTTGAGGCCC
GAAGGCGTGGGGAGCAAACAGG
>OTU346
GTGAGGGATATTGCACAATGGGGGAAACCCTGATGCAGCAACGCCGCGTGAAGGAAGACGGTTTTCGGATTGTAAACTTC
TGTTTTGGGTGACGATAATGACGGTAGCCCGATAGAAAGCCACGGCTAACTACGTGCCAGCAGCCGCGGTAATACGTAGG
TGGCGAGCGTTGTCCGGAATGACTGGGTTTAAAGGGGGCGCAGGCGGTCCTGCAAGTTGGATGTGAAATACCGGGGCTCA
ACCCCGGAGCTGCATCCAAAACTGTAGGACTTGAGTGGAGTAGAGGCAAGCGGAATTCCGAGTGTAGCGGTGAAATGCGT
AGATATTCGGAGGAACACCGGTGGCGAAGGCGGCTTGCTGGGCTCTAACTGACGCTGAGGCCCGAAAGTGTGGGTAGCAA
ACAGG
>OTU347
GTGAGGGATATTGCACAATGGGGGAAACCCTGATGCAGCGACGTCGCGTGAGGGAAGAAGGTTTTTGGATTGTAAACCTC
TGTCTTTGGAGAAGATAATGACGGTATCCAAAGAGGAAGCTCCGGCTAACTACGTGCCAGCAGCCGCGGTAATACGTAGG
GGGCGAGCGTTGTCCGGAATTACTGGGTATAAAGGGAGCGTAGGCGGGTTTGTAAGTTGAATGTGAAATTTATGGGCTTA
ACTCATAAACTGCGTTCAAAACTGCAGATCTTGAGTGAAGTAGAGGCAGGTGGAATTCCTAGTGTAGCGGTGAAATGCGT
AGATATTAGGAGGAACACCAGTGGCGAAGGCGGCCTGCTGGGCTTTAACTGACGCTGAGGCTCGAAAGCATGGGGAGCAA
ACAGG
>OTU348
GTAGGGAATATTGCACAATGGGGGAAACCCTGATGCAGCAACGCCACGTGTGGGAAGAAGCATTTCGGTGTGTAAACCAC
TGTCATGAGGGAATAAGGCCCTTATTCGTAAGGGATTGAATGTACCTTGAGAGGAAGCACCGGCAAACTTCGTGCCAGCA
GCCGCGGTAATACGAGGGGTGCAAGCGTTGTTCGGAATTACTGGGCGTAAAGGGAGCGTAGGCGGAGATTCAAGCGGATT
GTACAATCCCGGGGCCCAACCCCGGCTCTGCAGTCCGAACTGGATCTCTTGGATAGTTCAGGGGCAGGCGGAATTCCTGG
TGTAGCGGTGGAATGCGTAGAGATCAGGAAGAACACCGATGGCGAAGGCAGCCTGCTGGGGACTTATCGACGCTGAGGCT
CGAAAGTGCGGGTAGCAAACAGG
>OTU349
GTGAGGAATATTGGTCAATGGGCGCAAGCCTGAACCAGCCATGCCGCGTGAAGGAATAAGGCCCTATGGGTCGTAAACTT
CTTTTGTGGTGGAGCAATAAGGTGTACGTGTACACCGATGAGAGTACATCACGAATAAGCATCGGCTAACTCCGTGCCAG
CAGCCGCGGTAATACGGAGGATGCAAGCGTTATCCGGATTTATTGGGTTTAAAGGGTGCGTAGGCTGTGGGGAAAGTCAG
GGGTGAAAGCCCGGCGCTTAACGCCGGAACTGCCTTTGATACTTCTCCGCTGGAATACGGATGCCGTGGGAGGAATGAGT
AGTGTAGCGGTGAAATGCATAGATATTACTCAGAACACCGATTGCGAAGGCATCTCACGAATCCGTCATTGACGCTGAGG
CACGAAAGCGTGGGGATCAAACAGG
>OTU350
GTGGGGAATATTGGGCAATGGGCGAAAGCCTGACCCAGCGACGCCGCGTGAGGGAAGAAGGTCTTCGGATTGTAAACCTC
TTTTATAGGGAACGAAGCAAGTGACGGTACCCTAAGAAAAAGCCACGGCTAACTACGTGCCAGCAGCCGCGGTAATACGT
AGGTGGCAAGCGTTATCCGGAATTACTGGGTGTAAAGGGTGAGTAGGCGGGGCTGCAAGTCAGATGTGAAAACTATCGGC
TTAACCGATAGCCTGCATTTGAAACTGTAGTTCTTGAGAGACGGAGAGGTAAACGGAATTCCCGGTGTAGCGGTGAAATG
CGTAGATATCGGGAGGAACACCAGTGGCGAAGGCGGTTTACTGGACGTCCACTGACGCTGAGACACGAAAGCGTGGGGAG
CAAACAGG
>OTU351
GTGAGGAATATTGGTCAATGGACGGAAGTCTGAACCAGCCATGCCGCGTGGAGGAAGAAGGTCCTATGGGTTGTAAACTC
CTTTTGTTCCGGAGTAATAAGGTGGATGCGTCCACCGATGAGAGTACGGGACGAATAAGCATCGGCTAACTCCGTGCCAG
CAGCCGCGGTAATACGGAGGATGCAAGCGTTATCCGGATTTATTGGGTTTAAAGGGTGCGCAGGCGGCGCGTTAAGTCAG
CGGTGAAATCTCCCGGCTCAACCGGGGAACTGCCATTGATACTGGCGTGCTAGAGTACGGACGGCGCCGGCGGAATGTGT
CATGTAGCGGTGAAATGCTTAGATATGCCACAGAACACCGATCGCGAAGGCAGCTGGCGAGGCCGGTACTGACGCTCAGG
CACGAAAGCGTGGGGATCAAACAGG
>OTU352
GTGAGGAATATTGGTCAATGGGCGTAAGCCTGAACCAGCCAAGTAGCGTGAGGGATGACGGCCCTACGGGTTGTAAACCT
CTTTTGTTCGGGAATAACGTGCGGCACGCGTGCCGCTTTGCATGTACCGTTCGAATAAGGACCGGCTAATTCCGTGCCAG
CAGCCGCGGTAATACGGAAGGTCCGGGCGTTATCCGGATTTATTGGGTTTAAAGGGAGCGCAGGCGGCCTATTAAGCGTG
ACGTGAAATGTAGTTGCTCAACATCTGCACTGCGTCGCGAACTGGTTGGCTTGAGTGCACGGGAGGAAGGCGGAATTCGT
GGTGTAGCGGTGAAATGCTTAGATATCACGAAGAACCCCGATTGCGAAGGCAGCCTTCCGCAGTGTTACTGACGCTCATG
CTCGAAAGCGCGGGTATCGAACAGG
>OTU353
GTGAGGAATATTGGACAATGGTCGGAAGACTGATCCAGCCATGCCGCGTGAAGGAATAAGGTCCTATGGATTGTAAACTT
CTTTTGAGAGGGAGCAATAAGGTGTACGCGTACACCGATGAGAGTACCTTTCGAATAAGCATCGGCTAACTCCGTGCCAG
CAGCCGCGGTAATACGGAGGATGCGAGCGTTATCCGGATTTATTGGGTTTAAAGGGTGCGTAGGCGGTTTTTTAAGTCAG
CGGTGAAACGCAAGGGCTCAACCCTTGACCTGCCGTTGAAACTGGAGGACTTGAATGCGGATGCTGTGGGAGGAATGTGT
GGTGTAGCGGTGAAATGCATAGATATCACACAGAACACCGATTGCGAAGGCATCTCACAAATCCGTGATTGACGCTGAGG
CACGAAAGTGTGGGGATCAAACAGG
>OTU354
GTGGGGAATCTTGCACAATGGGCGAAAGCCTGATGCAGCGACGCCGCGTGCGGGATGAAGGCCTTCGGGTTGTAAACCGC
TTTCAGCAGGGACGAGGCGCAAGTGACGGTACCTGCAGAAGAAGCCCCGGCTAACTACGTGCCAGCAGCCGCGGTAATAC
GTAGGGGGCAAGCGTTATCCGGATTCATTGGGCGTAAAGCGCTCGTAGGCGGTCCGTTAGGTCGGGAGTTAAAGACCGGG
GCTCAACCCCGGCCCGCTCCCGATACCGGCGGACTTGAGTTTGGTAGGGGAAGGTGGAATTCCCAGTGTAGCGGTGGAAT
GCGCAGATATTGGGAAGAACACCGGTGGCGAAGGCGGCCTTCTGGGCCATAACTGACGCTGAGGAGCGAAAGCTAGGGGA
GCAAACAGG
>OTU355
GTGGGGAATTTTGCGCAATGGGGGCAACCCTGACGCAGCAACGCCGCGTGCGGGATGACGGCCTTCGGGTTGTAAACCGC
TTTCAGTAGGGAAGAAATTGACGGTACCTACAGAAGAAGCTCCGGCTAAATACGTGCCAGCAGCCGCGGTAATACGTATG
GAGCGAGCGTTATCCGGATTTATTGGGCGTAAAGCGCGCGTAGGCGGCCTTTCAAGCAGGATTTTAAACCTAAGGGCTCA
ACCCCCAGTCGGATCCTGAACTGTTAGGCTCGAGTTTGGTAGAGGAAGACGGAATTCCCAGTGTAGCGGTGGAATGCGCA
GATATTGGGAAGAACACCGATGGCGAAGGCAGTCTTCTGGGCCATAACTGACGCTGAGGTGCGAAAGCTAGGGGAGCAAA
CAGG
>OTU356
GTGGGGAATATTGCACAATGGGGGAAACCCTGATGCAGCGACGCCGCGTGAGTGAAGAAGTATTTCGGTATGTAAAGCTC
TATCAGCAGGGAAGAAAATGACGGTACCTGCACAAGAAGCCCCGGCTAACTACGTGCCAGCAGCCGCGGTAATACGTAGG
GGGCAAGCGTTATCCGGATTTACTGGGTGTAAAGGGAGCGCAGACGGTTTGGCAAGTCTGATGTGAAATGCGGGGGCTCA
ACTCTCGAACTGCATTGGAAACTGTCAAACTAGAGTGCCGGAGGGGTAAGCGGAATTCCTAGTGTAGCGGTGAAATGCGT
AGATATTAGGAGGAACACCAGTGGCGAAGGCGGCTTACTGGACGGTAACTGACGTTGAGGCTCGAAAGCGTGGGGAGCAA
ACAGG
>OTU357
GTGGGGGATATTGCACAATGGGGGAAACCCTGATGCAGCGACGCCGCGTGAGTGAATGAAGTATTTCGGTATGTAAAGCT
CTATCAGCAGGGAAGAAAGGCCGCGTAAGCGGAGATGACGGTACCTGACTAAGAAGCCCCGGCTAACTACGTGCCAGCAG
CCGCGGTAATACGTAGGGGGCAAGCGTTATCCGGATTTACTGGGTGTAAAGGGGGCGCAGACGGGATAGCAAGTCTGAAG
TGAAAACCCACGGCTCAACCGTGGGCTTGCTTTGGAAACTGTTATTCTTGAGTGTCGGAGGGGTAAGCGGAATTCCTGGT
GTAGCGGTGAAATGCGTAGATATCAGGAAGAACACCGGTGGCGAAGGCGGCTTACTGGACGACAACTGACGTTGAGGCCC
GAAGGCGTGGGGAGCAAACAGG
>OTU358
GTGGGGAATATTGCACAATGGAGGAAACTCTGATGCAGCGACGCCGCGTGAGGGAAGAAGGTTTTCGGATTGTAAACCTC
TGTCCTCGGGGACGAAAAAAATGACGGTACTCGGGGAGGAAGCCACGGCTAACTACGTGCCAGCAGCCGCGGTAAAACGT
AGGTGGCAAGCGTTGTCCGGAATTACTGGGTGTAAAGGGAGCGCAGGTGGGCTGACAAGTCAAATGTGAAATGCAGGAGC
TCAACTCCTGAACTGCGTTTGATACTGTTGGTCTTGAGTGGAGTAGAGGAAAGCGGAATTCCCGGTGTAGCGGTGGAATG
CGTAGATATCGGGAGGAACACCAGTGGCGAAGGCGGCTTTCTGGGCTCTAACTGACACTGAGGCTCGAAAGCGTGGGTAG
CAAACAGG
>OTU359
GTGGGGAATATTGCGCAATGGGGGCAACCCTGACGCAGCAACGCCGCGTGCGGGATGGAGGCCTTCGGGTTGTAAACCGC
TTTCAGCAGGGAAGAATTCTGACGGTACCTGCACAAGAAGCCCCGGCTAACTACGTGCCAGCAGCCGCGGTAATACGTAG
GGGGCGAGCGTTATCCGGATTCATTGGGCGTAAAGCGCGCGCAGGCGGGCGGCTAAGCGGGACCTCTAATCCTGGGGCTC
AACCTCAGGCCGGGTCCCGAACTGGCCGCCTCGGGTGCGGTAGAGGAGAGCGGAATTCCCGGTGTAGCGGTGGAATGCGC
AGATATCGGGAAGAACACCGATGGCGAAGGCAGCTCTCTGGGCCGTCACCGACGCTGAGGCGCGAAAGCCGGGGGAGCGA
ACAGG
>OTU360
GTAGGGAATCTTCCGCAATGGACGCAAGTCTGACGGAGCAACGCCGCGTGAGTGAAGAAGGGTTTCGGCTCGTAAAACTC
TGTTGTTAAGGAAGAATGTCGGTGAGAGTAACTGCTCACCGAGTGACGGTACTTAACCAGAAAGCCACGGCTAACTACGT
GCCAGCAGCCGCGGTAATACGTAGGTGGCAAGCGTTATCCGGAATTATTGGGCGTAAAGCGCGCGTAGGCGGTTTCTTAA
GTCTGATGTGAAAGCCCCCGGCTCAACCGGGGAGGGTCATTGGAAACTGGGGAACTTGAGTGCAGAAGAGGAGAGTGGAA
TTCCATGTGTAGCGGTGAAATGCGCAGAGATATGGAGGAACACCAGTGGCGAAGGCGGCTCTCTGGTCTGTAACTGACGC
TGATGTGCGAAAGCGTGGGGATCAAACAGG
>OTU361
GTGGGGAATATTGGGCAATGGGCGAAAGCCTGACCCAGCAACGCCGCGTGAGTGATGAAGGCCTTCGGGTTGTAAAGCTC
TGTTATAGGGGACGAAGGAAGTGACGGTACCCTATAAGGAAGCCCCGGCTAACTACGTGCCAGCAGCCGCGGTAATACGT
AGGGGGCGAGCGTTGTCCGGAATGACTGGGCGTAAAGGGCGTGTAGGCGGCCGATTAAGTATGGAGTGAAAGTCCTGCTT
TCAAGGTGGGAATTGCTTTGTAGACTGGTTGGCTTGAGTGCAGAAGAGGTAAGCGGAATTCCCAGTGTAGCGGTGAAATG
CGTAGAGATTGGGAGGAACACCAGTGGCGAAGGCGGCTTACTGGGCTGTAACTGACGCTGAGGCGCGAAAGCGTGGGGAG
CGAACAGG
>OTU362
GTGGGGAATATTGGGCAATGGGCGCAAGCCTGACCCAGCAACGCCGCGTGAGGGAAGAAGGTTTTCGGATTGTAAACCTC
TATCGTCGGGGACGAGTGAGAGACGGTACCCGGCAAGGAAGCTCCGGCTAACTACGTGCCAGCAGCCGCGGTAATACGTA
GGGAGCGAGCGTTGTCCGGAATGACTGGGCGTAAAGGGCGCGTAGGTGGCTGAGTAAGTTTGGAGTGAAAGTCCCGTTTT
CAAGATGGGAATTGCTTTGAAAACTGCCCGGCTTGAGTGATGGAGAGGATAGCGGAATTCCCGGTGTAGCGGTGAAATGC
GTAGAGATCGGGAGGAACACCAGTGGCGAAGGCGGCTATCTGGACATAAACTGACGCTGAGGCGCGAAAGCGTGGGTAGC
AAACAGG
>OTU363
GTGGGGAATCTTCCGCAATGGGCGCAAGCCTGACGGAGCAACGCCGCGTGAGTGAGGAAGTTTTTCGGAACGTAAAGCTC
TGTTGTACACGACGAACGTGCTTTCTATCAACAACGGGAAGTAATGACGGTAGTGTACGAGGAAGCCACGGCTAACTACG
TGCCAGCAGCCGCGGTAATACGTAGGTGGCAAGCGTTGTCCGGAATTATTGGGCGTAAAGCGCATGTAGGCGGTGGGATC
AGTCTGTCGTGAAACTGCGGGGCTCAGCCCCGTATGGCGATGGAAACTGTCTTACTTGAGTGCAGGAGAGGAAAGGGGAA
CTCCCAGTGTAGCGGTGAAATGCGTAGATATTGGGAAGAACACCGGTGGCGAAGGCGCCTTTCTGGACTGTGTCTGACGC
TGAGATGCGAAAGCCAGGGTAGCGAACGGG
>OTU364
GTAGGGAATCTTCCGCAATGGACGCAAGTCTGACGGAGCAACGCCGCGTGAGTGATGAAGGGTTTCGGCTCGTAAAACTC
TGTTGTTAAGGAAGAATACTTGAGGTAGTAACTGGCCTTGAGATGACGGTACTTAACCAGAAAGCCACGGCTAACTACGT
GCCAGCAGCCGCGGTAATACGTAGGTGGCAAGCGTTATCCGGAATTATTGGGCGTAAAGCGCGCGTAGGCGGTAAGATAA
GTCTGATGTGAAAGCCCCCGGCTCAACCGGGGAGGGTCATTGGAAACTGTTTTACTTGAGTACAGAAGAGGAGAGTGGAA
TTCCATGTGTAGCGGTGAAATGCGCAGAGATATGGAGGAACACCAGTGGCGAAGGCGGCTCTCTGGTCTGTAACTGACGC
TGAGGTGCGAAAGCGTGGGGATCAAACAGG
>OTU366
GTGGGGGATATTGCACAATGGGGGGAACCCTGATGCAGCGACGCCGCGTGAAGGATGAAGTATCTCGGTATGTAAACTTC
TATCAGCAGGGAAGATGATGACGGTACCTGCATAAGAAGCCCCGGCTAACTACGTGCCAGCAGCCGCGGTAATACGTAGG
GGGCAAGCGTTATCCGGATTTACTGGGTGTAAAGGGAGCGTAGACGGCCTGGCAAGTCTGATGTGAAACCCTGGGGCTCA
ACCCCGGGACTGCATTGGAAACTGCTAGGCTGGAGTGCCGGAGGGGTAAGCGGAATTCCTAGTGTAGCGGTGAAATGCGT
AGATATTAGGAGGAACACCAGTGGCGAAGGCGGCTTACTGGACGGCAACTGACGTTAAGGCTCGAAGGCGTGGGGAGCAA
ACAGG
>OTU367
GTAGGGAATATTGCACAATGGGGGAAACCCTGATGCAGCGACGCCGCGTGGGTGATGAAGCATTTCGGTGCGTAAAGCCC
TATCAGCAGGGAAGATAATGACGGTACCTGACTAAGAAGCCCCGGCTAACTACGTGCCAGCAGCCGCGGTAATACGTAGG
GGGCAAGCGTTATCCGGATTTACTGGGTGTAAAGGGAGTGTAGGCGGCCGGGCAAGCCAGATGTGAAAGCCCGCGGCTCA
ACCGCGGGACTGCATTTGGAACTGTTTGGCTAGAGTGCAGGAGGGGAAAGCGGAATTCCTAGTGTAGCGGTGAAATGCGT
AGATATTAGGAGGAACACCGGTGGCGAAGGCGGCTTTCTGGACTGTTACTGACGCTGAGGCTCGAAAGCGTGGGGAGCAA
ACAGG
>OTU368
GTTAGGAATATTCGTCAATGGGGGAAACCCTGAACGAGCAATGCCGCGTGAGTGATGACGGCCCTCTGGGTTGTAAAACT
CTGTTGTTTGGAAAGAATTGTTAGAGGAGGAAATGCCTTTAACTTGACGGTACCATTCAAGAAAGCCACGGCTAACTACG
TGCCAGCAGCCGCGGTAATACGTAGGTGGCGAGCGTTATCCGGATTTATTGGGCGTAAAGCGTGCGCAGGCGGTTTGTTA
AGTCTAAAATAAAAGCCCGAAGCTTAACTTCGGTTCGTTTTAGAAACTGGCAAACTCGAGTATGGTAGAGGCAAATGGAA
TTCCTAGTGTAGCGGTGGAATGCGTAGATATTAGGAGGAACACCAGTGGCGAAGGCGATTTGCTGGGCCATTACTGACGC
TCATGCACGAAAGCGTGGGGAGCAAATAGG
>OTU369
GTGGGGAATATTGCGCAATGGGGGAAACCCTGACGCAGCAACGCCGCGTGCGGGATGAAGGCCTTCGGGTTGTAAACCGC
TTTCAGTAGGGACGAATAAATGACGGTACCTACACAAGAAGCCCCGGCTAATTACGTGCCAGCAGCCGCGGTAACACGTA
AGGGGCGAGCGTTATCCGGATTCATTGGGCGTAAAGCGCGCGCAGACGGCTGTCTAAGCGGGACCTCTAATCTTGGGGCT
CAACCCCAAGCCGGGTTCCGAACTGGGCGGCTCGGGTGTGGTAGAGGCAAGCGGAATTCCCGGTGTAGCGGTGGAATGCG
CAGATATCGGGAAGAACACCGATGGCGAAGGCAGCTTGCTGGGCCATTACCGACGTTGAGGCGCGAAAGCTGGGGGAGCG
AACAGG
>OTU370
GTGGGGAATATTGCACAATGGGGGAAACCCTGATGCAGCGACGCCGCGTGAGTGAAGAAGTATTTCGGTATGTAAAGCTC
TTTTAGCAGGGAAGATGATGACGGTACCTGCAGAAAAAGCCCCGGCTAAATACGTGCCAGCAGCCGCGGTAATACGTATG
GGGCAAGCGTTATCCGGATTTACTGGGTGTAAAGGGAGCGTAGACGGTACGGCAAGCCCGATGTGAAAACCCGCAGCTCA
ACTGCGGGATTGCATTAGGAACTGTCGAACTAGAGTGTCGGAGAGGTAAGTGGAATTCCTAGTGTAGCGGTGAAATGCGT
AGATATTAGGAGGAACACCAGTGGCGAAGGCGGCTTACTGGACGATGACTGACGTTGAGGCTCGAAAGCGTGGGGAGCAA
ACAGG
>OTU371
GTGGGGGATATTGCACAATGGAGGAAACTCTGATGCAGCGACGCCGCGTGAGTGAAGAAGTATTTCGGTATGTAAAGCTC
TATCAGCAGGGAAGAAAGGCCCGCAAGGGAGATGACGGTACCTGACTAAGAAGCCCCGGCTAACTACGTGCCAGCAGCCG
CGGTAATACGTAGGGGGCAAGCGTTATCCGGATTTACTGGGTGTAAAGGGAGCGCAGACGGTTATGTAAGTCTGAAGTGA
AACCCCACGGCTCAACCGTGGGCTTGCTTTGGAAACTATATAACTAGAGTACTGGAGAGGTAAGCGGAATTCCTAGTGTA
GCGGTGAAATGCGTAGATATTAGGAGGAACATCGGTGGCGAAGGCGGCTTACTGGACAGCAACTGACGTTGAGGCTCGAA
GGCGTGGGGAGCAAACAGG
>OTU372
GTGAGGAATATTGGTCAATGGGCGGAAGCCTGAACCAGCCATGCCGCGTGCAGGACGACGGCCCTATGGGTTGTAAACTG
CTTTTGCTGCGGAGCAATAAGGGCCTCGTGCAGGTCCGATGAGAGTACGCAGCGAATAAGCATCGGCTAACTCCGTGCCA
GCAGCCGCGGTAATACGGAGGATGCGAGCGTTATCCGGATTTATTGGGTTTAAAGGGTGCGTAGGCTGTGCGTTAAGTCA
GGGGTGAAATGCCGTCGCTCAACGACGGAGCTGCCCTTGATACTGGCGTGCTGGAGTACGGATGCCGTTGGAGGAATGAG
TGGTGTAGCGGTGAAATGCTTAGATATCACTCAGAACACCGATTGCGAAGGCATCTGACGAATCCGTCACTGACGCTGAG
GCACGAAAGCGTGGGGATAGAACAGG
>OTU373
GTGAGGAATATTGGACAATGGCCGGAAGGCTGATCCAGCCATGCCGCGTGCGGGAAGACGGCCCTATGGGTTGTAAACCG
CTTTTGTTGGGGAGCAATAAGGTCCACGTGTGGATCGATGAGAGTACCCAGCGAATAAGCATCGGCTAACTCCGTGCCAG
CAGCCGCGGTAATACGGAGGATGCAAGCGTTATCCGGATTTATTGGGTTTAAAGGGTGCGTAGGCGGACTTTTAAGCGTG
AGGTGAAATGCCCGGGCTCAACCTGGGAACTGCCTCGCGAACTGGGAGTCTGGAATGTCCGTGCCGTGGGAGGAATGTGT
GGTGTAGCGGTGAAATGCATAGAGATCACACAGAACACCGATTGCGAAGGCATCTCACGAACGGATGATTGACGCTGAGG
CACGAAAGCGTGGGGATCAAACAGG
>OTU374
GTGAGGAATATTGGTCAATGGGCGGTAGCCTGAACCAGCCAAGTCGCGTGGGGGAAGTAGGTCCTACGGATCGTGAACCC
CTTTGGCCGGGGAGCAACGCGCGGGACTTGTCCCGCGGTGAGAGTACCCGGAGAACAAGCATCGGCTAACTCCGTGCCAG
CAGCCGCGGTAATACGGAGGATGCGAGCGTTATCCGGATTTATTGGGTTTAAAGGGTGCGCAGGCGGCGCGACAAGCCGG
CGGTAAAATTGCGGTGCTCAACGCCGTAGAGCCGTCGGAACTGCCGTGCTGGAGTGCGTGGGACGTGCGCGGAATGCGCG
GTGTAGCGGTGAAATGCATAGATATCACGCAGAACCCCGATTGCGAAGGCAGCGTCCGACCACGCCACTGACGCTGAGGC
ACGAAGGCGTGGGTATCGAACAGG
>OTU375
GTGGGGAATATTGGGCAATGGGCGAAAGCCTGACCCAGCAACGCCGCGTGAAGGAAGAAGGTTTTCGGATCGTAAACTTC
TGTCCTAAATGAAGAGAGAGAGACGGTAATTTAGGAGGAAGCCCCGGCTAACTACGTGCCAGCAGCCGCGGTAATACGTA
GGGGGCGAGCGTTGTCCGGAATGATTGGGCGTAAAGGGCGCGTAGGCGGCCATTTAAGTCTGGAGTGAAAGTCCTGTTTT
CAAGATGGGAATTGCTTTGGATACTGGGTGGCTTGAGTGCAGGAGAGGTTATCGGAATTCCCGGTGTAGCGGTGAAATGC
GTAGAGATCGGGAGGAACACCAGTGGCGAAGGCGGGTAACTGGACTGCAACTGACGCTGAGGCGCGAAAGTGTGGGGAGC
AAACAGG
>OTU376
GTGAGGAATATTGGTCAATGGCCGCAGGGCTGAACCAGCCAAGTCGCGTGAGGGAAGACGGCCCTACGGGTTGTAAACCT
CTTTTGCCGGGGAGTAACGATGCGGACGCGTCCGCAGCTGAGAGTACCCGGAGAAAAAGCATCGGCTAACTCCGTGCCAG
CAGCCGCGGTAATACGGAGGATGCGAGCGTTATCCGGATTTATTGGGTTTAAAGGGTGCGCAGGCGGCTGATCAAGTCAG
TGGTAAAATTTCCATGCTCAACGTGGTCGTGCCATTGAAACTGGTCTGGCTTGAGTGCGTTGGACGCCGGCGGAATGCGT
GGTGTAGCGGTGAAATGCATAGATATCACGCAGAACTCCGATTGCGAAGGCAGCCGGCGACGTCGCTACTGACGCTCATG
CACGAAAGCGTGGGTATCGAACAGG
>OTU377
GTGGGGAATATTAGGCAATGGGGGAAACCCTGACCTAGCAACGCCGCGTGAAGGATGAAGGTTTTCGGATTGTAAACTTC
TTTGGCAGGGGACGATAATGACGGTACCCTGAGAACAAGCCACGGCTAACTACGTGCCAGCAGCCGCGGTAATACGTAGG
TGGCGAGCGTTGTCCGGATTTACTGGGTGTAAAGGGCGAGTAGGCGGGGATTCAAGTCAGATGTGAAATACCGAGGCTTA
ACTTCGGAGCTGCATTTGAAACTGGATCTCTTGAGTGATGGAGAGGCAGGCGGAATTCCCGGTGTAGCGGTGAAATGCAT
AGAGATCGGGAGGAACACCAGTGGCGAAGGCGGCCTGCTGGACATTAACTGACGCTGAGGCGCGAAAGTGTGGGGAGCAA
ACAGG
>OTU378
GTAGGGAATATTGGGCAATGGGAGCAATCCTGACCCAGCCATGCCGCGTGCAGGAAGACGGCCCTATGGGTTGTAAACTG
CTTTTGCCGGAGAGTAACCGGGGGGACGTGTCCCCTTCTGAGAGTATCCGGCGAATAAGTATCGGCTAACTCCGTGCCAG
CAGCCGCGGTAATACGGAGGATACGAGCGTTATCCGGATTCATTGGGTTTAAAGGGTGCGCAGGCGGACCGTTAAGTCTT
TGGTGAAATCCCGCTGCTCAACAGCGGATGTGCCTAAGATACTGGCGGACTGGAGTGCCGGTGGCGCGGTCGGAATGTGA
CGTGTAGCGGTGAAATGCATAGATATGTCACAGAACGCCGATCGTGAAGACAGGCCGCGAACCGGCGACTGACGCTCATG
CACGAAAGCGTGGGTATCAAACAGG
>OTU379
GTGGGGAATATTGGGCAATGGGGGGAACCCTGACCCAGCAACGCCGCGTGGAGGAAGAAGGTCTTCGGATCGTAAACTCC
TGTCCTAAGAGACGAGCAGGAGACGGTAACTTAGGAGGAAGCCCCGGCTAACTACGTGCCAGCAGCCGCGGTAATACGTA
GGGGGCAAGCGTTGTCCGGAATGATTGGGCGTAAAGGGCGCGTAGGCGGCCGCAGAAGTCTGAAGTGAAATACCCGCTTT
CAAGGTGGGTACTGCTTTGGAAACTGAGCGGCTTGAGTGCAGGAGAGGTCAGTGGAATTCCCAGTGTAGCGGTGAAATGC
GTAGAGATTGGGAGGAACACCAGTGGCGAAGGCGACTGACTGGACTGTAACTGACGCTGAGGCGCGAAAGTGTGGGGAGC
AAACAGG
>OTU380
GTGGGGAATATTGGACAATGGGGGAAACCCTGATCCAGCGACGCCGCGTGAGTGAAGAAGTATTTCGGTATGTAAAGCTC
TATCAGCAGGGAAGAAAATGACGGTACCTGACTAAGAAGCCCCGGCTAACTACGTGCCAGCAGCCGCGGTAATACGTAGG
GGGCAAGCGTTATCCGGATTTACTGGGTGTAAAGGGAGCGTAGACGGCAAAGTAAGTCTGAAGTGAAAGCCTGGGGCTCA
ACCCCGGAATTGCTTTGGAAACTATTTAGCTAGAGTGCAGGAGAGGTAAGTGGAATTCCTAGTGTAGCGGTGAAATGCGT
AGATATTAGGAGGAACACCGGCGGCGAAGGCGGCTTACTGGACTGTAACTGACGTTGAGGCTCGAAAGCGTGGGGAGCAA
ACAGG
>OTU381
GTGGGGAATATTGCACAATGGAGGAAACTCTGATGCAGCGACGCCGCGTGAGTGAAGAAGTATTTCGGTATGTAAAGCTC
TATCAGCAGGGAAGAAGATGACGGTACCTGCACAAGAAGCCCCGGCTAACTACGTGCCAGCAGCCGCGGTAATACGTAGG
GGGCAAGCGTTATCCGGATTTACTGGGTGTAAAGGGAGCGTAGATGGAATGGCAAGTCAGATGTGAAAGGCATGGGCTCA
ACCCGTGGACTGCATTTGAAACTGCCAGTCTGGAGTGTCGGAGGGGCAGGCAGAATTCCTGGTGTAGCGGTGAAATGCGT
AGATATCAGGAGGAATACCGGTGGCGAAGGCGGCCTGCTGGACGATAACTGACATTGAGGCTCGAAAGCGTGGGGAGCAA
ACAGG
>OTU382
GTAGGGAATATTGGGCAATGGAGGCAACTCTGACCCAGCCATGCCGCGTGAAGGAATAAGGCCCTATGGGTCGTAAACTT
CTTTTATCGTGGAGTAAACCCGGCCACGTGTGGCCGGTTGAGAGTACACGAGGAATAAGTATCGGCTAACTCCGTGCCAG
CAGCCGCGGTAATACGGGGGATACGAGCGTTATCCGGATTTATTGGGTTTAAAGGGTGCGCAGGCGGACCGTTAAGTCAG
GGGTGAAAAGTTCGGGCTCAACTCGAACCGTGCCTTTGATACTGGCGGACTGGAGTGTGATAGACGTGGCCGGAATGTGG
AGTGTAGCGGTGAAATGCTTAGATATTCCACAGAACACCGATCGAGAAGTCAGGTCGCGAGTTCACAACTGACGCTCATG
CACGAAAGCGTGGGGATCAAACAGG
>OTU383
GTGAGGAATATTGGTCAATGGACGGAAGTCTGAACCAGCCAAGTAGCGTGCAGGATGACGGCCCTATGGGTTGTAAACTG
CTTTTATACAGGGATAAAGTGAGGGACGTGTCCCTTTTTGTAGGTACTGTATGAATAAGGACCGGCTAATTCCGTGCCAG
CAGCCGCGGTAATACGGAAGGTCCGGGCGTTATCCGGATTTATTGGGTTTAAAGGGAGCGCAGGCTGATGATTAAGCGTG
ACGTGAAATGTAGCCGCTCAACGGCTGAACTGCGTCGCGAACTGGTTATCTTGAGTGAGTTCGATGTTGGCGGAATTCGT
GGTGTAGCGGTGAAATGCTTAGATATCACGAAGAACTCCGATTGCGAAGGCAGCCAACAAGGCCTTTACTGACGCTAAAG
CTCGAAGGTGCGGGTATCGAACAGG
>OTU384
GTAGGGAATATTGCACAATGGGGGAAACCCTGATGCAGCGACGCCGCGTGAGTGATTGAAGCATTTCGGTGCGTAAAGCT
CTATCAGCAGGGAAGATAATGACGGTACCTGACTAAGAAGCCCCGGCTAACTACGTGCCAGCAGCCGCGGTAATACGTAG
GGGGCAAGCGTTATCCGGATTTACTGGGTGTAAAGGGAGTGTAGGCGGTCTGGCAAGTCTGATGTGAAACTCCGCAGCTC
AACTGCGGAACTGCATTGGAAACTGTCAGACTAGAGTGCAGGAGAGGAAAGTGGAATTCCTAGTGTAGCGGTGAAATGCG
TAGATATTAGGAAGAACACCAGTGGCGAAGGCGGCTTTCTGGACTGTAACTGACGCTGAGGCTCGAAAGCGTGGGGAGCA
AACAGG
>OTU385
GTGAGGAATCTTCCACAATGGGCGAAAGCCTGATGGAGCAATGCCGCGTGCAGGATGAAGGCCCTCGGGTTGTAAACTGC
TTTTATTAGAGAAGATTATGACGGTAACTAATGAATAAGGGTCGGCTAACTACGTGCCAGCAGCCGCGGTCATACGTAGG
ACCCAAGCGTTATCCGGAGTGACTGGGCGTAAAGAGTTGCGTAGGCGGCGCATTAAGCGAGTAATGAAATCTGGTGGCTC
AACCATCAAATTGTTATTCGAACTGGTGTGCTCGAGAATGGTAGAGGTAGCTGGAATTTCTAGTGTAGGAGTGAAATCCG
TAGATATTAGAAGGAACACCGACGGCGTAGGCAGGCTACTGGGCCATTTCTGACGCTAAGGCACGAAAGCGTGGGGAGCG
AACCGG
>OTU386
GTGGGGAATATTGCACAATGGAGGAAACTCTGATGCAGCGACGCCGCGTGAGCGAAGAAGGGATTCGTCTCGTAAAGCTC
TGTCCTATGGGAAGATAATGACGGTACCATAGAAGAAAGCCCCGGCTAACTACGTGCCAGCAGCCGCGGTAATACGTAGG
GGGCTAGCGTTGTCCGGAATCATTGGGCGTAAAGGGTTCGTAGGCGGTAATACATGTCAGATGTGAAATCTTGTGGCTTA
ACCACATCAAGCATCTGAAACTGTATAACTTGAGTGAAGGAGAGGTAAGTGGAATTCCTAGTGTAGCGGTGAAATGCGTA
GATATTAGGAAGAATACCAGTAGCGAAGGCGACTTACTGGCCTTTAACTGACGCTGAGGAACGAAAGCGTGGGTAGCAAA
CAGG
>OTU387
GTGGGGAATATTGCACAATGGGCGCAAGCCTGATGCAGCAACGCCGCGTGAGCGAAGAAGTATTTCGGTATGTAAAGCTC
TATCAGCAGGGAAGAAAGGCCCCTAAGGGGAGATGACGGTACCTGACTAAGAAGCCCCGGCTAACTACGTGCCAGCAGCC
GCGGTAATACGTAGGGGGCAAGCGTTATCCGGATTTACTGGGTGTAAAGGGAGCGCAGACGGCAGAGCAAGTCTGATGTG
AAAGCCCGGGGCTCAACCCCGGAACTGCATTGGAAACTGCTGAGCTTGAGTGTCGGAGGGGTAAGCGGAATTCCTAGTGT
AGCGGTGAAATGCGTAGATATTAGGAGGAACACCGGTGGCGAAGGCGGCTTACTGGACGATCACTGACGTTGAGGCTCGA
AAGCGTGGGGAGCAAACAGG
>OTU388
GTGGGGAATATTGCACAATGGGGGGAACCCTGATGCAGCGACGCCGCGTGAAGGAAGAAGTATCTCGGTATGTAAACTTC
TATCAGCAGGGAAGAGACAGACGGTACCTGCACAAGAAGCCCCGGCTAACTACGTGCCAGCAGCCGCGGTAATACGTAGG
GGGCAAGCGTTATCCGGATTTACTGGGTGTAAAGGGAGCGCAGACGGCGCGCCAAGTCTGATGTGAAAGGCGAGGGCTTA
ACCCTGGGACTGCATTGGAAACTGGCGGAGCTGGAGTGCCGGAGAGGCAGGCGGAATTCCTAGTGTAGCGGTGAAATGCG
TAGATATTAGGAGGAACACCAGTGGCGAAGGCGGCCTGCTGGACGGTAACTGACGTTGAGGCTCGAAAGCGTGGGGAGCA
AACAGG
>OTU389
GTGGGGAATATTGCACAATGGGGGAAACCCTGATGCAGCGACGCCGCGTGAGTGACGAAGTATTTCGGTATGTAAAGCTC
TATCAGCAGGGAAGAAGACGACGGTACCTGACTAAGAAGCCCCGGCTAACTACGTGCCAGCAGCCGCGGTAATACGTAGG
GGGCAAGCGTTATCCGGATTTACTGGGTGTAAAGGGAGCGTAGACGGCTGTGCAAGTCTGAAGTGAAACCCCGCGGCTCA
ACTGCGGGCTTGCTTTGGAAACTGTGCAGCTGGAGTACCGGAGGGGTAAGCGGAATTCCTGGTGTAGCGGTGAAATGCGT
AGATATCAGGAGGAACACCGGTGGCGAAGGCGGCTTACTGGACGGCAACTGACGTTGAGGCTCGAAAGCGTGGGGAGCAA
ACAGG
>OTU390
GTGGGGAATATTGCACAATGGGCGCAAGCCTGATGCAGCGACGCCGCGTGGAGGAAGAAGTATTTCGGTATGTAAACTCC
TATCAGCAGGGAAGAAAATGACGGTACCTGACTAAGAAGCCCCGGCTAAATACGTGCCAGCAGCCGCGGTAATACGTATG
GGGCGAGCGTTATCCGGATTCACTGGGTGTAAAGGGAGCGTAGACGGCATGTCAAGCCAGATGTGAAAACCCGAGGCTCA
ACTTCGGGCCTGCATTTGGAACTGATGAGCTGGAGTACCGGAGGGGCAGGCGGAATTCCTGGTGTAGCGGTGAAATGCGT
AGATATCAGGAGGAACACCGGTGGCGAAGGCGGCCTGCTGGACGTGTACTGACGTTGATGCTCGAAAGCGTGGGGAGCAA
ACAGG
>OTU391
GTAGGGAATCTTCCGCAATGGACGCAAGTCTGACGGAGCAACGCCGCGTGTGTGAAGAAGGTCTTCGGATCGTAAAGCAC
TGTTGTTAGAGAAGAACACCCGGTAGAGTAACTGTTACCGGCATGACGGTATCTAACCAGAAAGCCACGGCTAACTACGT
GCCAGCAGCCGCGGTAATACGTAGGTGGCAAGCGTTGTCCGGATTTATTGGGCGTAAAGGGAGCGCAGGTGGTGACTTAA
GTCTGATGTGAAAGCCCACGGCTCAACCGTGGAGGGTCATTGGAAACTGGGTCACTTGAGTACAGAAGAGGAAAGTGGAA
TTCCATGTGTAGCGGTGAAATGCGTAGATATATGGAGGAACACCAGTGGCGAAGGCGACTTTCTGGTCTGTGACTGACAC
TGAGGCTCGAAAGCGTGGGGAGCAAACAGG
>OTU392
GTGAGGAATATTGGTCAATGGGCGGAAGCCTGAACCAGCCAAGTAGCGTGAGGGATGACTGCCCTATGGGTTGTAAACCT
CTTTTGCGCGGGGATAACACGGGGCGCGCGCCGCCCCGCTGCAGGTACCGCGCGAATAAGGACCGGCTAATTCCGTGCCA
GCAGCCGCGGTAATACGGAAGGTCCTGGCGTTATCCGGATTTATTGGGTTTAAAGGGAGCGTAGGCGGGATGTTAAGCGT
GCTGTGAAAAGCTGCGGCTCAACCGCAGTCGTGCAGCGCGAACTGGCTTTCTTGAGTGCGCGGGAGGTACGCGGAACTCG
TGGTGTAGCGGTGAAATGCTTAGATATCACGAAGAACCCCGATTGCGAAGGCAGCGTACCGTAGCGTTACTGACGCTGAA
GCTCGAAGGTGCGGGTATCGAACAGG
>OTU393
GTGGGGAATATTGGGCAATGGGCGAAAGCCTGACCCAGCAACGCCGCGTGAAGGAAGAAGGTTTTCGGATCGTAAACTTT
TGTCCTATGTGAAGAGGAGAAGACGGTAGCATAGGAGGAAGCCCCGGCTAACTACGTGCCAGCAGCCGCGGTAATACGTA
GGGGGCGAGCGTTGTCCGGAATGATTGGGCGTAAAGGGCGCGTAGGCGGCGAGTTAAGTCTGGAGTGAAAGTCCTGTTTT
CAAGATGGGAATTGCTTTGGATACTGATTTGCTTGAGTGCAGGAGAGGTTATCGGAATTCCCGGTGTAGCGGTGAAATGC
GTAGAGATCGGGAGGAACACCAGTGGCGAAGGCGGGTAACTGGACTGCAACTGACGCTGAGGCGCGAAAGTGTGGGGAGC
AAACAGG
>OTU394
GTGAGGAATATTGGACAATGGCCGGAAGGCTGATCCAGCCATGCCGCGTGCGGGAAGACGGCCCTATGGGTTGTAAACCG
CTTTTGCGAGGGAGCAATAAGGTCTACGCGTAGACCGATGAGAGTACCTTACGAATAAGCATCGGCTAACTCCGTGCCAG
CAGCCGCGGTAATACGGAGGATGCGAGCGTTATCCGGATTTATTGGGTTTAAAGGGTGCGTAGGCGGCTTGTTAAGCGGG
AGGTGAAATGCCGGCGCTCAACGTCGGAAGTGCCTCCCGAACTGGTGAGCTGGAATGACCCTGCCGTGGGAGGAATGTGT
GGTGTAGCGGTGAAATGCATAGAGATCACACAGAACACCGATTGCGAAGGCATCTCACGAAGGGTTGATTGACGCTGAGG
CACGAAAGCGTGGGGATCAAACAGG
>OTU395
GTGGGGAATATTGGGCAATGGGCGAAAGCCTGACCCAGCAACGCCGCGTGAAGGAAGAAGGCCTTCGGGTTGTAAACTTC
TTTTATGAGGGACGAAGGACGTGACGGTACCTCATGAATAAGCCACGGCTAACTACGTGCCAGCAGCCGCGGTAATACGT
AGGTGGCAAGCGTTGTCCGGATTTACTGGGTGTAAAGGGCGCGTAGGCGGGTCGTCAAGTCAGATGTGAAATCTATGGGC
TCAACTCATAAACTGCATTTGAAACTGACGGTCTTGAGTATCGGAGAGGCAAGCGGAATTCCTAGTGTAGCGGTGAAATG
CGTAGATATTAGGAGGAACACCAGTGGCGAAGGCGGCTTGCTGGACGACAACTGACGCTGAGGCGCGAAAGCGTGGGGAG
CAAACAGG
>OTU396
GTCGAGGATCATTCGCAATGGGCGCAAGCCTGACGATGCGACGCTGCGTGGAGGACGAAGGCCCTCGGGTCGTAAACTCC
TGTCAGAGGGGAAAAGGGCGCCCCCCCGAACAAGGGGCGGCGCTTGATGGTACCCTCAGAGGAAGCCACGGCTAACTCTG
TGCCAGCAGCCGCGGTAATACAGAGGTGGCGAGCGTTGTTCGGATTTACTGGGCGTAAAGGGTGCGTAGGCGGCGACGTG
TGCCGGACGTGAAATCCCGGGGCTCACCCCCGGACGTGCGTACGGGACTGCGTCGCTAGGGTTCGGTAGAGGGGATCGGA
ACGCAGCGTGTAGCGGTGAAATGCGTTGATATGCTGCGGAACACCGGAGGCGAAGGCGGATCCCTTGGACGACACCGACG
CTGAGGCACGAAAGCGTGGGGAGCAAACAGG
>OTU397
GTGGGGAATATTGGACAATGGGGGGAACCCTGATCCAGCGACGCCGCGTGAGTGAAGAAGTATTTCGGTATGTAAAGCTC
TATCAGCAGGGAAGATGATGACGGTACCTGACTAAGAAGCCCCGGCTAACTACGTGCCAGCAGCCGCGGTAATACGTAGG
GGGCAAGCGTTATCCGGATTTACTGGGTGTAAAGGGAGCGTAGGCGGCCATGCAAGTCAGAAGTGAAAACCCGGGGCTTA
ACCCCGGGACTGCTTTTGAAACTGTGTGGCTAGAGTACAGGAGAGGCAGGCGGAATTCCTAGTGTAGCGGTGAAATGCGT
AGATATTAGGAAGAACACCGGTGGCGAAGGCGGCCTGCTGGACTGAGACTGACGCTGAGGCTCGAAAGCGTGGGGAGCAA
ACAGG
>OTU399
GTGGGGAATATTGCACAATGGGGGGAACCCTGATGCAGCAACGCCGCGTGAGTGAAGAAGTATTTCGGTATGTAAAGCTC
TATCAGCAGGGAAGATAATGACGGTACCTGACTAAGAAGCTCCGGCTAAATACGTGCCAGCAGCCGCGGTAATACGTATG
GAGCAAGCGTTATCCGGATTTACTGGGTGTAAAGGGTGCGTAGGTGGCATGGCAAGTCAGATGTGAAATGCCGGGGCTTA
ACCCCGGAGCTGCATTTGAAACTGCCAGGCTGGAGTACAGGAGAGGCAGGCGGAATTCCTAGTGTAGCGGTGAAATGCGT
AGAGATTAGGAGGAACACCAGTGGCGAAGGCGGCCTGCTGGACTGTTACTGACACTGAGGCACGAAAGCGTGGGGAGCAA
ACAGG
>OTU400
GTGGGGAATATTGGGCAATGGGCGCAAGCCTGACCCAGCAACGCCGCGTGAGGGAAGAAGGTTTTCGGATTGTAAACCTC
TGTCCTATATGAAGAGATAGAGACGGTAGTATAGGAGGAAGCCCCGGCTAACTACGTGCCAGCAGCCGCGGTAATACGTA
GGGGGCGAGCGTTGTCCGGAATGATTGGGCGTAAAGGGCGCGTAGGCGGCCCGTTAAGTCTGGAGTGAAAGTCCTGTTTT
CAAGATGGGAATTGCTTTGGATACTGATGGGCTTGAGTGCAGGAGAGGTTATCGGAATTCCCGGTGTAGCGGTGAAATGC
GTAGAGATCGGGAGGAACACCAGTGGCGAAGGCGGGTAACTGGACTGCAACTGACGCTGAGGCGCGAAAGTGTGGGGAGC
AAACAGG
>OTU401
GTGGGGAATATTGCACAATGGGCGGAAGCCTGATGCAGCAACGCCGCGTGAAGGAAGAAGGTTTTCGGATCGTAAACTTC
TGTCCCTGGGGAAGAAGAAAGTGACGGTACCCAAGGAGGAAGCCCCGGCTAACTACGTGCCAGCAGCCGCGGTAATACGT
AGGGGGCGAGCGTTATCCGGAATTACTGGGCGTAAAGAGTGCGTAGGTGGTCCTGCAAGCGCGGAGGTCTAAGGCTACGG
CCTAACCGTAGTTCGCCCCGCGAACTGCAGAACTTGAGTACAGGAGGGGAAAGCGGAATTCCTAGTGTAGCGGTGAAATG
CGTAGATATTAGGAGGAACACCAGTGGCGAAGGCGGCTTTCTGGACTGTAACTGACACTGAGGCACGAAAGCGTGGGTAG
CAAACAGG
>OTU402
GTGGGGAATATTGGGCAATGGGCGAAAGCCTGACCCAGCAACGCCGCGTGAAGGAAGAAGGTTTTCGGATTGTAAACTTC
TGTCCTATGTGAAGAGGTAGAGACGGTAGCATAGGAGGAAGCCCCGGCTAACTACGTGCCAGCAGCCGCGGTAATACGTA
GGGGGCGAGCGTTGTCCGGAATGATTGGGCGTAAAGGGCGCGTAGGCGGCTTGATAAGTCTGGAGTGAAAGTCCTGTTTT
CAAGATGGGAATTGCTTTGGATACTGTTGAGCTTGAGTGCGGGAGAGGTTATCGGAATTCCCGGTGTAGCGGTGAAATGC
GTAGAGATCGGGAGGAACACCAGTGGCGAAGGCGGGTAACTGGACCGCAACTGACGCTGAGGCGCGAAAGTGTGGGGAGC
AAACAGG
>OTU403
GTGGGGAATCTTCCGCAATGGGCGAAAGCCTGACGGAGCAACGCCGCGTGAGTGAAGAAGGCCTTCGGGCCGTAAAGCTC
TGTTGCCGGGGAAGAGTGGTCTAAGGGGACTTAGACAGGGACGGTACCCGGCGAGGAAGCCGCGGCTAACTACGTGCCAG
CAGCCGCGGTAATACGTAGGCGGCAAGCGTTGTCCGGAATCATTGGGCGTAAAGGGGGCGCAGGCGGGGACGCAGGTCCT
TCCTGAAAGTTCGGGGCTCAGCCCCGTGATGGGAAGGAAACCGTGTCTCTTGAGCGCGGGAGAGGGAAGCGGAATTCCTG
GTGTAGCGGTGAAATGCGTAGATATCAGGAAGAACACCAGTGGCGAAGGCGGCTTCCTGGACCGCGGCTGACGCTGAGGC
CCGAAAGCCAGGGGAGCGAACGGG
>OTU404
GTGAGGAATATTGGTCAATGGAGGCAACTCTGAACCAGCCATGCCGCGTGCAGGAAGACGGCCTTATGGGTTGTAAACTG
CTTTTGTTCGGGACGAGCATGAATACGGGTATTCAAGTGACGGTACCGGAAGAATAAGCACCGGCTAACTCCGTGCCAGC
AGCCGCGGTAATACGGAGGGTGCGAGCGTTATCCGGATTTATTGGGTTTAAAGGGTGCGTAGGCCGTCTGGTAAGTCAGC
GGTGAAATTTCGGGGCTCAACCCCGAGATTGCCGTTGATACTGTCGGACTGGAGTGTTGTCGGCGCGGGAGGAATGCGGC
AAGTAGCGGTGAAATGCATAGATATGCCGCAGAACACCAATAGCGAAGGCATCCCGAGAGGCGACACTGACGCTGAGGCA
CGAAAGCGTGGGTATCGAACAGG
>OTU406
GTGGGGAATATTGGGCAATGGGCGAAAGCCTGACCCAGCAACGCCGCGTGAGTGAAGAAGGCCTTCGGGTTGTAAAGCTC
TGTTATGTGGGACGAAGGAAGTGACGGTACCACATAAGGAAGCCCCGGCTAACTACGTGCCAGCAGCCGCGGTAATACGT
AGGGGGCGAGCGTTGTCCGGAATGACTGGGCGTAAAGGGCGTGTAGGCGGTCTGATAAGTCTGGAGTGAAAGTCCTGTTT
TCAAGATGGGAATTGCTTTGGATACTGTCGGACTTGAGTGCGGAAGAGGTAAGTGGAATTCCCAGTGTAGCGGTGAAATG
CGTAGAGATTGGGAGGAACACCAGTGGCGAAGGCGACTTACTGGGCCGTAACTGACGCTGAGGCGCGAAAGCGTGGGGAG
CGAACAGG
>OTU408
GTGGGGAATATTGCACAATGGGGGAAACCCTGATGCAGCGACGCCGCGTGAGTGATGAAGTATTTCGGTACGTAAAGCTC
TATCAGCAGGGAAGAAGACGACGGTACCTGACTAAGAAGCCCCGGCTAACTACGTGCCAGCAGCCGCGGTAATACGTAGG
GGGCAAGCGTTATCCGGATTTACTGGGTGTAAAGGGAGCGCAGACGGCGATGCAAGTCTGAAGTGAAATGCCGCAGCTCA
ACTGCGGAATTGCTTTGGAAACTGTGTGGCTAGAGTATCGGAGGGGTAAGCGGAATTCCTAGTGTAGCGGTGAAATGCGT
AGATATTAGGAAGAACACCGGTGGCGAAGGCGGCTTACTGGACGATAACTGACGTTGAGGCTCGAAAGCGTGGGGAGCAA
ACAGG
>OTU411
GTAAGGAGTTTTCGGCAATGGGGGAAACCCTGACCGAGCAACGCCGCGTGAGCGATGACGGTCCTTTGGATTGTAAAGCT
CTGTTGTAAGCCATGAATGATAGCTTTAGGAAATGCAAGCTATTTGACGACAGCTTACCAGAAAGCCACGGCTAACTACG
TGCCAGCAGCCGCGGTAATACGTAGGTGGCAAGCGTTATCCGGAATTATTGGGCGTAAAGAGTGAGCAGGCGGTTGATTA
AGTCTGAGGTTAAAGCGTGGGGCTCAACCCCATAAAGCCTTGGAAACTGATCGACTAGAGTACGGGAGAAGTGAAGGGAA
CTCCATGTGTAGCGGTGAAATGCGTAGATATATGGAAGAACACCAGTGGCGAAGGCGCTTCACTAGCCCGAAACTGACGC
TCAGTCACGAAAGCGTGGGTAGCAAATAGG
>OTU412
GTGGGGAATATTGGGCAATGGGCGAAAGCCTGACCCAGCAACGCCGCGTGAGTGAAGAAGGCCTTCGGGTTGTAAAGCTC
TGTTATGAGGGACGAAGGAAGTGACGGTACCTCATAAGGAAGCCCCGGCTAACTACGTGCCAGCAGCCGCGGTAATACGT
AGGGGGCGAGCGTTGTCCGGAATGACTGGGCGTAAAGGGCGTGTAGGCGGTCTGATAAGTCTGGAGTGAAAGTCCTGCAT
TTAATGTGGGAAGGGCTTTGGATACTGTTGGACTTGAGTGCAGAAGAGGTAAGCGGAATTCCCAGTGTAGCGGTGAAATG
CGTAGAGATTGGGAGGAACACCAGTGGCGAAGGCGGCTTACTGGGCTGTAACTGACGCTGAGGCGCGAAAGCGTGGGGAG
CGAACAGG
>OTU413
GTAGGGAATCTTGCACAATGGGCGAAAGCCTGATGCAGCAACGCCGCGTGAGCGATGAAGGCCCTTGGGTCGTAAAGCTC
TGTCCTATGGGAAGAAACAAATGACGGTACCATTGGAGGAAGCCCCGGCTAACTACGTGCCAGCAGCCGCGGTAATACGT
AGGGGGCAAGCGTTATCCGGAATCATTGGGCGTAAAGAGTGCGTAGGTGGTTTCTTAAGCGTGGGGTTTAAGGCTACGGC
TTAACCGTAGTTCGCCCCATGAACTGGGAGACTTGAGTGCAGGAGGGGAAAGTGGAATTCCTAGTGTAGCGGTGAAATGC
GTAGATATTAGGAGGAACACCAGTGGCGAAGGCGACTTTCTGGACTGTAACTGACACTGAGGCACGAAAGCGTGGGGAGC
AAACAGG
>OTU414
GTGGGGAATATTGGGCAATGGACGCAAGTCTGACCCAGCAACGCCGCGTGAAGGAAGAAGGCTTTCGGGTTGTAAACTTC
TTTTAAGAGGGACGAAGGACGTGACGGTACCTCTTGAATAAGCCACGGCTAACTACGTGCCAGCAGCCGCGGTAATACGT
AGGTGGCAAGCGTTGTCCGGATTTACTGGGTGTAAAGGGCGCGTAGGCGGGATTGCAAGTCAGGAGTGAAATCTATGGGC
TTAACCCATAAACTGCTTTTGAAACTGTAATTCTTGAGTATCGGAGAGGCAGGCGGAATTCCGTGTGTAGCGGTGAAATG
CGTAGATATACGGAAGAACACCAGTGGCGAAGGCGGCCTGCTGGACGACAACTGACGCTGAGGCGCGAAAGCGTGGGGAG
CAAACAGG
>OTU415
GTGGGGGATATTGCACAATGGGGGAAACCCTGATGCAGCAACGCCGCGTGAGGGATGAAGGTTTTCGGATTGTAAACCTC
TGTCCTTAGTGAAGAAAAAAATGACGGTAACTAAGGAGGAAGCTCCGGCTAACTACGTGCCAGCAGCCGCGGTAATACGT
AGGGAGCGAGCGTTGTCCGGATTTATTGGGTGTAAAGGGTGCGTAGGCGGCTATGTAAGTCAGACGTGTAATGCAGAGGC
TTAACCTCTGAACTGCGTTTGAAACTGTGTGGCTTGAGTGGAGTAGAGGCAGATGGAATTTCCAGTGTAGCGGTGAAATG
CGTAGATATTGGAAGGAACACCAGTGGCGAAGGCGATCTGCTGGGCTCTAACTGACGCTGAGGCACGAAAGCATGGGGAG
CAAACAGG
>OTU416
GTGGGGAATATTGCACAATGGGCGCAAGCCTGATGCAGCAACGCCGCGTGAGCGAAGAAGGTCTTCGGATCGTAAAGCTC
TGTCCTAAGGGACGAAGAAGTGACGGTACCTTAGGAGGAAGCCCCGGCTAACTACGTGCCAGCAGCCGCGGTAATACGTA
GGGGGCGAGCGTTATCCGGAATTATTGGGCGTAAAGAGTACGTAGGTGGCCACCTAAGCGCAAGGTGAAAGCCCGGGGCT
TAACCCCGGCGAGCCTTGTGAACTGGGCGGCTTGAGTGCAGGAGGGGAAAGTGGAATTCCTGGTGTAGCGGTGAAATGCG
TAGATATCAGGAGGAACACCGGTGGCGAAGGCGACTTTCTGGACTGTAACTGACACTGAGGTACGAAAGCGTGGGGAGCA
AACAGG
>OTU418
GTGGGGAATATTGCACAATGGGGGAAACCCTGATGCAGCGACGCCGCGTGAGTGAAGAAGTATTTCGGTATGTAAAGCTC
TATCAGCAGGGAAGATAATGACGGTACCTGCACAAGAAGCCCCGGCTAACTACGTGCCAGCAGCCGCGGTAATACGTAGG
GGGCAAGCGTTATCCGGATTTACTGGGTGTAAAGGGAGCGCAGGCGGTCACGCAAGTCAGAAGTGAAAGCCCGGGGCTTA
ACCCCGGGACTGCTTTTGAAACTGCGGGACTTGATTGCAGGAGAGGTAAGTGGAATTCCTAGTGTAGCGGTGAAATGCGT
AGATATTAGGAGGAACACCGGTGGCGAAGGCGGCTTACTGGACTGTAAATGACGCTGAGGCTCGAAAGCGTGGGGAGCAA
ACAGG
>OTU419
GTGGGGAATATTGCACAATGGGGGAAACCCTGATGCAGCAATGCCGCGTGAGTGATGACGGTCTTCGGATTGTAAAGCTC
TGTCTTCAGGGACGATAATGACGGTACCTGAGGAGGAAGCCACGGCTAACTACGTGCCAGCAGCCGCGGTAATACGTAGG
TGGCAAGCGTTGTCCGGATTTACTGGGCGTAAAGGGAGCGTAGGCGGATTTTTAAGTGGGATGTGAAATACTCGGGCTCA
ACCTGAGTGCTGCATTCCAAACTGGAAGTCTAGAGTACAGGAGGGGAAAGTGGAATTCCTAGTGTAGCGGTGAAATGCGT
AGAGATTAGGAAGAACACCAGTGGCGAAGGCGACTTTCTGGACTGTAACTGACGCTGAGGCTCGAAAGCGTGGGGAGCAA
ACAGG
>OTU420
GTGAGGAATATTGGACAATGGCCGAGAGGCTGATCCAGCCATGCCGCGTGCGGGAGGACGGCCCTATGGGTTGTAAACCG
CTTTTTTGTGGGAGCAATAAGAGCCACGCGTGGCTTGATGAGAGTACCATGAGAATAAGCATCGGCTAACTCCGTGCCAG
CAGCCGCGGTAATACGGAGGATGCAAGCGTTATCCGGATTTATTGGGTTTAAAGGGTGCGTAGGCGGCTTGTTAAGCGTG
AGGTGAAATGCTCGGGCTCAACCGGAGAATTGCCTCGCGAACTGGCGAGCTTGAATGCCCCTGCCGTGGGAGGAATGTGT
GGTGTAGCGGTGAAATGCATAGAGATCACACAGAACACCGATTGCGAAGGCATCTCACGAAGGGGTGATTGACGCTGAGG
CACGAAAGCGTGGGGATCAAACAGG
>OTU421
GTAGGGAATCTTTCACAATGGGCGAAAGCCTGATGGAGCAACGCCGCGTGCAGGATGACGGCCTTCGGGTTGTAAACTGC
TTTTAAAGCTGAGAAATATGATGGTAAGCTTTGAATAAGGACCGGCTAACTACGTGCCAGCAGCCGCGGTCATACGTAGG
GTCCAAGCATTATCCGGATTGACTGGGTGTAAAGAGTTGCGTAGGTGGTTTGTTAAGTAGGTAGTGAAATCTGGTGGCTC
AACCATTCAGACTATTACCTAAACTGATAGACTCGAGAATGTTAGGGGTAGCTGGAATTTCTAGTGTAGGAGTGAAATCC
GTAGATATTAGAAAGAACACCGATAGCGTAGGCAGGCTACTGGGACATTTCTGACACTAAGGCACGAAAGCGTAGGGAGC
AAACGGG
>OTU422
GTGGGGAATATTGCGCAATGGGGGCAACCCTGACGCAGCAACGCCGCGTGCGGGACGACGGCCTTCGGGTTGTAAACCGC
TTTCAGCAGGGAAGACATCGACGGTACCTGCAGAAGAAGCCCCGGCTAACTACGTGCCAGCAGCCGCGGTAACACGTAGG
GGGCGAGCGTTATCCGGATTCATTGGGCGTAAAGCGCGCGCAGGCGGCCGCCTAAGCGGGACCTCTAATCCCGGGGCTCA
ACCCCGGGCCGGGTCCCGGACTGGGCGGCTCGGGTCCGGTAGGGGAGGTCGGAATTCCCGGTGTAGCGGTGGAATGCGCA
GATATCGGGAGGAACACCGACGGCGAAGGCAGACCTCTGGGCCGTCGACCGACGCTGAGGCGCGAAAGCCGGGGGAGCGA
ACAGG
>OTU423
GTGGGGAATATTGGGCAATGGAGGCAACTCTGACCCAGCAACGCCGCGTGAGGGAAGAAGGTTTTCGGATTGTAAACCTC
TGTCCTATGGGACGAATAAGATGACGGTACCATGGGAGGAAGCTCCGGCTAACTACGTGCCAGCAGCCGCGGTAATACGT
AGGGAGCGAGCGTTGTCCGGAATTACTGGGCGTAAAGGGTGCGTAGGCGGTTGTTTAAGTCAGATGTGAAAAGCCCGGGC
TTAACCCGGGAGGTGCATCTGATACTGGACGGCTCGAGTGCAGGAGAGGAAAGCGGAATTCCTAGTGTAGCGGTGAAATG
CATAGATATTAGGAGGAACACCAGAGGCGAAGGCGGCTTTCTGGACTGCAACTGACGCTGAGGCACGAAAGCGTGGGGAG
CAAACAGG
>OTU424
GTGGGGAATATTGCACAATGGGGGAAACCCTGATGCAGCGACGCCGCGTGAGTGAAGAAGTATTTCGGTATGTAAAGCTC
TATCAGCAGGGAAGAAAATGACGGTACCTGACTAAGAAGCCCCGGCTAACTACGTGCCAGCAGCCGCGGTAATACGTAGG
GGGCAAGCGTTATCCGGATTTACTGGGTGTAAAGGGAGCGTAGACGGCGCAGCAAGTCTGATGTGAAAGCTCGGGGCTCA
ACCCCGGAACTGCATTGGAAACTGTTGTGCTTGAGTGCCGGAGGGGCAAGCGGAATTCCTAGTGTAGCGGTGAAATGCGT
AGATATTAGGAAGAACACCGGTGGCGAAGGCGGCTTGCTGGACGGTAACTGACGTTGAGGCTCGAAAGCGTGGGGAGCAA
ACAGG
>OTU425
GTGGGGAATATTGCACAATGGGGGAAACCCTGATGCAGCAACGCCGCGTGAGGGAAGAAGGTTTTCGGATTGTAAACCTC
TGTCTTCGGTGACGATTATGACGGTAGCCGAGGAGGAAGCTCCGGCTAACTACGTGCCAGCAGCCGCGGTAATACGTAGG
GAGCGAGCGTTGTCCGGATTTACTGGGTGTAAAGGGTGCGTAGGCGGGATTGCAAGTCAGGTGTGAAATCTATCGGCTTA
ACCGGTAAACTGCACTTGAAACTGTAGTTCTTGAGTGAAGTAGAGGCAGGCGGAATTCCGAGTGTAGCGGTGAAATGCGT
AGATATTCGGAGGAACACCAGTGGCGAAGGCGGCCTGCTGGGCTTTTACTGACGCTGAGGCACGAAAGCGTGGGGAGCAA
ACAGG
>OTU427
GTGGGGAATATTGCACAATGGGCGGAAGCCTGATGCAGCAACGCCGCGTGAAGGAAGAAGGTTTTCGGATCGTAAACTTC
TGTCCCCGGGGAAGAATAAATGACGGTACCCGAGGAGGAAGCCCCGGCTAACTACGTGCCAGCAGCCGCGGTAATACGTA
GGGGGCGAGCGTTATCCGGAATTACTGGGCGTAAAGAGTGCGTAGGTGGTTATGCAAGCGCGAGGGTTTAAGGCTAGGGC
CTAACCGTAGTTCGCCCCGCGAACTGCGTAACTTGAGTACAGGAGGGGAAAGCGGAATTCCTAGTGTAGCGGTGAAATGC
GTAGATATTAGGAGGAACACCAGTGGCGAAGGCGGCTTTCTGGACTGCAACTGACACTGAGGCACGAAAGCGTGGGTAGC
AAACAGG
>OTU429
GTGGGGAATCTTGCACAATGGGCGAAAGCCTGATGCAGCGACGCCGCGTGCGGGACGAAGGCCTTCGGGTTGTAAACCGC
TTTCAGCAGGGACGAGGCCGCAAGGTGACGGTACCTGCAGAAGAAGCCCCGGCTAACTACGTGCCAGCAGCCGCGGTAAT
ACGTAGGGGGCGAGCGTTATCCGGATTCATTGGGCGTAAAGCGCGCGTAGGCGGCCCGTTTGGTCGGGAGTTAAATCCGG
GGGCTCAACCCCCGCCCGCTCCCGATACCGGCGGGCTTGAGTCTGGTAGGGGAAGGCGGAATTCCCAGTGTAGCGGTGGA
ATGCGCAGATATTGGGAAGAACACCGGTGGCGAAGGCGGCCTTCTGGGCCACGACTGACGCTGAGGCGCGAAAGCTAGGG
GAGCGAACAGG
>OTU430
GTGAGGAATATTGGTCAATGGACGAGAGTCTGAACCAGCCAAGTAGCGTGCAGGATGACGGCCCTATGGGTTGTAAACTG
CTTTTATACAGGGATAAAGTAGGGAACGTGTTCCCTTTTGCAGGTACTGTATGAATAAGGACCGGCTAATTCCGTGCCAG
CAGCCGCGGTAATACGGAAGGTCCGGGCGTTATCCGGATTTATTGGGTTTAAAGGGAGCGCAGGCCGGAGGTCAAGCGTG
ACGTGAAATGTAGCCGCTCAACGGCTGAACTGCGTCGCGAACTGGCTTTCTTGAGTGAGTACGACGTCAGCGGAATTCGT
GGTGTAGCGGTGAAATGCTTAGATATCACGAAGAACCCCGATTGCGAAGGCAGCTGACGAGTCCTTAACTGACGCTAAAG
CTCGAAGGTGCGGGTATCGAACAGG
>OTU431
GTGGGGAATATTGGGCAATGGACGAAAGTCTGACCCAGCGACGCCGCGTGAGGGAAGAAGATCTTCGGATTGTAAACCTT
AGTCAACAGGGAAGAAGAAAGTGACGGTACCTGTGGAGGAAGCCACGGCTAACTACGTGCCAGCAGCCGCGGTAATACGT
AGGTGGCGAGCGTTATCCGGAATTACTGGGTGTAAAGGGTGTGTAGGCGGGAGGACAAGTCAGATGTGAAACCTGTCGGC
TCAACTGACAGCCTGCATTTGAAACTGTTCTTCTTGAGTGCGGGAGAGGTAAGCGGAATTCCCGGTGTAGCGGTGAAATG
CGTAGATATCGGGAGGAACACCAGTGGCGAAGGCGGCTTACTGGACCGCAACTGACGCTGAGACACGAAAGCGTGGGTAG
CAAACAGG
>OTU434
GTGGGGAATATTGCACAATGGGCGAAAGCCTGATGCAGCAACGCCGCGTGAAGGATGAAGGCCCTTGGGTCGTAAACTTC
TGTTCTAAGGGAAGATAATGACGGTACCTTAGGAGCAAGTCCCGGCTAACTACGTGCCAGCAGCCGCGGTAATACGTAGG
GGGCGAGCGTTATCCGGAATTATTGGGCGTAAAGAGTACGTAGGCGGGAAATTAAGCGCAGGGTTTAAGGCAAAGGCTTA
ACCATTGTTCGCCCTGTGAACTGATTTTCTTGAGTGCAGGAGGGGAAAGCGGAATTCCTAGTGTAGCGGTGAAATGCGTA
GATATTAGGAGGAACACCAGTGGCGAAGGCGGCTTTCTGGACTGTAACTGACGCTGAGGTACGAAAGTGTGGGGAGCAAA
CAGG
>OTU435
GTGGGGAATATTGGGCAATGGGGGGAACCCTGACCCAGCAACGCCGCGTGAGGGAAGAAGGTTTTCGGATCGTAAACCTC
TGTCCTTGGTGAAGAGGAAGAGACGGTAGCCAAGGAGGAAGCCCCGGCTAACTACGTGCCAGCAGCCGCGGTAATACGTA
GGGGGCGAGCGTTGTCCGGAATGATTGGGCGTAAAGGGCGCGTAGGTGGCCATTTAAGTCTGGAGTGAAAGTCCTGGCTT
CAAGTTGGGAATTGCTTTGGATACTGGATGGCTTGAGTGCAGGAGAGGTAAGTGGAATTCCCAGTGTAGCGGTGAAATGC
GTAGAGATTGGGAGGAACACCAGTGGCGAAGGCGACTTACTGGACTGTAACTGACGCTGAGGCGCGAAAGTGTGGGGAGC
AAACAGG
>OTU436
GTGGGGAATATTGCACAATGGGCGAAAGCCTGATGCAGCGACGCCGCGTGAGTGAAGAAGTATTTCGGTATGTAAAGCTC
TATCAGCAGGGAAGAAAGGCCCTTTAAGGGAGATGACGGTACCTGACTAAGAAGCCCCGGCTAACTACGTGCCAGCAGCC
GCGGTAATACGTAGGGGGCAAGCGTTATCCGGATTTACTGGGTGTAAAGGGAGCGCAGACGGCAGCGCAAGTCTGATGTG
AAATCCCGGGGCTCAACCCCGGAACTGCATTGGAAACTGCGCAGCTCGAGTATCGGAGAGGTAAGCGGAATTCCTAGTGT
AGCGGTGAAATGCGTAGATATTAGGAGGAACACCGGCGGCGAAGGCGGCTTACTGGACGAAGACTGACGTTGAGGCTCGA
AAGCGTGGGGAGCAAACAGG
>OTU437
GTAAGGAATTTTCGGCAATGGACGAAAGTCTGACCGAGCAACGCCGCGTGAGTGATGAAGGCCTTCGGGTCGTAAAGCTC
TGTGGTAAGGGAAGAACACTGTGAATAGGAAATGATTCACAGCTGACGGTACCTTTCTAGAAAGTCACGGCTTACTACGT
GCCAGCAGCCGCGGTAATACGTAGGTGGCAAGCGTTATCCGGATTTATTGGGCGTAAAGGGTGCGCAGGCGGTCTGTTTA
GTCTGGGGTGAAAGCGTTGAGCTCAACTCAATTAAGCCTTAGATACTGGCAGACTAGAGTGCGGAAGAGGGTTATGGAAT
TCCATGTGTAGCGGTAAAATGCGTAGATATATGGAGGAACACCGGCGGCGAAGGCGGTAACCTGGTCCGTAACTGACGCT
CAGGCACGAAAGCGTGGGGAGCAAATAGG
>OTU439
GTGGGGAATATTGGGCAATGGGGGAAACCCTGACCCAGCGACGCCGCGTGAGGGAAGAAGGTTTTCGGATTGTAAACCTC
TGTCTTCGGGGACGATAATGACGGTACCCGAGGAGGAAGCTACGGCTAATTACGTGCCAGCAGCCGCGGTAAAACGTAAG
TGGCAAGCGTTATCCGGATTTACTGGGTGTAAAGGGAGCGCAGGTGGACTTGCAAGTCGAATGTGAAATGCCGAGGCTCA
ACCTCGGAACTGCGTTCGATACTGTAGGTCTTGAGTGGAGTAGGGGCAGACGGAATTCCCGGTGTAGCGGTGGAATGCGT
AGATATCGGGAGGAATACCGGTAGCGAAGGCGGTCTGCTGGGCTCTAACTGACACTGAGGCTCGAAAGCGTGGGGAGCAA
ACAGG
>OTU440
GTGAGGAATATTGGACAATGGCCGGGAGGCTGATCCAGCCATGCCGCGTGATGGAGTAAGGCCCTATGGGTCGTAAACAT
CTTTTCTCGGGGGGCAATAAGGGCCACGGGCTGGTCCGATGAGAGTACCCGGGGAATAAGCATCGGCTAACTCCGTGCCA
GCAGCCGCGGTAATACGGAGGATGCGAGCGTTATCCGGATTTATTGGGTTTAAAGGGTGCGTAGGCGGGTGATTAAGTTG
GAGGTGAAAAACCTGGGCTCAACCGAGGTCCTGCCTCCAATACTGGTTGTCTTGAATGCGGATGCCGTGGGAGGAATGGG
CAGTGTAGCGGTGAAATGCATAGATATTGCCCAGAACACCGATTGCGAAGGCATCTCACGAATCCGCTATTGACGCTGAG
GCACGAAAGCGTGGGGATCGAACAGG
>OTU441
GTGGGGAATATTGGGCAATGGGCGAAAGCCTGACCCAGCGACGCCGCGTGAGGGAAGAAGGTCTTCGGATTGTAAACCTC
TTTCAGCAGGGAAGAAGGAAGTGACGGTACCTGCAGAAGAAGCCACGGCTAACTACGTGCCAGCAGCCGCGGTAATACGT
AGGTGGCAAGCGTTATCCGGAATTATTGGGTGTAAAGGGTGTGTAGGCGGGACTTTAAGTCAGACGTGAAAATCTGGGGC
TCAACCCCGGACCTGCGTTTGAAACTGGAGTTCTTGAGAGTGGGAGAGGTAAACGGAATTCCTGGTGTAGCGGTGAAATG
CGTAGATATCAGGAGGAACACCGGTGGCGAAGGCGGTTTACTGGACCACAACTGACGCTGAGACACGAAAGCGTGGGGAG
CAAACAGG
>OTU443
GTGGGGAATATTGGGCAATGGGCGAAAGCCTGACCCAGCAACGCCGCGTGAAGGAAGAAGGTTTTCGGATCGTAAACTTC
TGTCCTATATGAAGATAATGACGGTAGTATAGGAGGAAGCCCCGGCTAACTACGTGCCAGCAGCCGCGGTAATACGTAGG
GGGCGAGCGTTGTCCGGAATGATTGGGCGTAAAGGGCGCGTAGGCGGCTTGGTAAGTCTGGAGTGAAAGTCCTGCTTTTA
AGGTGGGAATTGCTTTGGATACTGTCGGGCTTGAGTGCAGGAGAGGTTATCGGAATTCCCGGTGTAGCGGTGAAATGCGT
AGAGATCGGGAGGAACACCAGTGGCGAAGGCGGGTAACTGGACTGCAACTGACGCTGAGGCGCGAAAGTGTGGGGAGCAA
ACAGG
>OTU444
GTGGGGGATATTACGCAATGGGGGAAACCCTGACGTAGCAATGCCGCGTGAAGGAAGAAGGTTTTCGGATTGTAAACTTC
TTTTGTCAGGGACGATAATGACGGTACCTGACGAATAAGCTCCGGCTAACTATGTGCCAGCAGCCGCGGTAATACATAGG
GAGCAAGCGTTATCCGGATTTACTGGGTGTAAAGGGTGCGTAGGCGGTCTGGCAAGTCAGATGTGAAAACTATGGGCTTA
ACCCATAGACTGCATTTGAAACTGTCGGACTTGAGTGAAGTAGAGGCAGGCGGAATTCCCGGTGTAGCGGTGAAATGCGT
AGAGATCGGGAGGAACACCAGTGGCGAAGGCGGCCTGCTGGGCTTTAACTGACGCTGAGGCACGAAAGCGTGGGTAGCAA
ACAGG
>OTU445
GTGGGGAATATTGCACAATGGGGGAAACCCTGATGCAGCGACGCCGCGTGAGTGACGAAGTATTTCGGTATGTAAAGCTC
TATCAGCAGGGAAGAAGACGACGGTACCTGACTAAGAAGCCCCGGCTAACTACGTGCCAGCAGCCGCGGTAATACGTAGG
GGGCAAGCGTTATCCGGATTTACTGGGTGTAAAGGGAGCGCAGACGGCAGTGCAAGTCTGAAGTGAAAACCCGAGGCTCA
ACCACGGGATTGCTTTGGAAACTGCACAGCTGGAGTGTCGGAGGGGTAAGCGGAATTCCTGGTGTAGCGGTGAAATGCGT
AGATATCAGGAGGAACACCGGTGGCGAAGGCGGCTTACTGGACGATCACTGACGTTGAGGCTCGAAAGCGTGGGGAGCAA
ACAGG
>OTU446
GTGAGGAATATTGGTCAATGGACGATAGTCTGAACCAGCCAAGTCGCGTGCGGGATGAAGGCCCTCCGGGTCGTAAACCG
CTTTAGCCGGGGAGTAACGTGGGGGTCGTGACCCCCAGTGAGAGTACCCGGAGAATAAGCATCGGCTAACTCCGTGCCAG
CAGCCGCGGTAATACGGAGGATGCGAGCGTTATCCGGATTTATTGGGTTTAAAGGGTGCGCAGGCGGCGATTCAAGTCAG
CGGTCAAACTGCGGGGCTCAACCCCGTACCGCCGTTGAAACTGTGTTGCTCGAGTGCGTGCGATGGAGGCGGAATGCGCG
GTGTAGCGGTGAAATGCATAGATATCGCGCAGAACCCCGATTGCGAAGGCAGCTTCCAAGCACGCCACTGACGCTCATGC
ACGAAAGCGTGGGTATCGAACAGG
>OTU447
GTGGGGAATATTGGGCAATGGGCGCAAGCCTGACCCAGCAACGCCGCGTGAAGGAAGAAGGCTTTCGGGTTGTAAACTTC
TTTTGTCGGGGACGAGCAGAAGACGGTACCTGACGAATAAGCCACGGCTAACTACGTGCCAGCAGCCGCGGTAATACGTA
GGTGGCAAGCGTTGTCCGGATTTACTGGGTGTAAAGGGCGTGTAGCCGGGTTGGCAAGTCAGATGTGAAATCTATGGGCT
TAACTCATAAACTGCATTTGAAACTGTTGATCTTGAGTATCGGAGAGGCAATCGGAATTCCTAGTGTAGCGGTGAAATGC
GTAGATATTAGGAGGAACACCAGTGGCGAAGGCGGATTGCTGGACGACAACTGACGGTGAGGCGCGAAAGCGTGGGGAGC
AAACAGG
>OTU449
GTGGGGAATATTGCACAATGGGGGGAACCCTGATGCAGCGACGCCGCGTGGAGGAAGAAGTATTTCGGTACGTAAACTCC
TATCAGCAGGGAAGATGATGACGGTACCTGACTAAGAAGCCCCGGCTAACTACGTGCCAGCAGCCGCGGTAATACGTAGG
GGGCAAGCGTTATCCGGATTTACTGGGTGTAAAGGGAGCGTAGGCGGCGGTGCAAGTCAGCAGTGAAAACCCGGGGCCCA
ACCCCGGGCATGCTGTTGAAACTGCATTGCTTGATTCCGGGAGGGGTAAGCGGAATTCCTGGTGTAGCGGTGAAATGCGT
AGATATCAGGAGGAACACCGGTGGCGAAGGCGGCTTACTGGACCGGCAATGACGCTGAGGCTCGAAAGCGTGGGGAGCAA
ACAGG
>OTU450
GTGGGGAATATTGCACAATGGGGGGAACCCTGATGCAGCGATGCCGCGTGAAGGAAGAAGTATTTCGGTATGTAAACTTC
TATCAGCAGGGAAGAAGACAGACAGTACCTGAATAAGCAGCCCCGGCTAACTACGTGCCAGCAGCCGCGGTAATACGTAG
GGGGCAAGCGTTATCCGGAATTACTGGGTGTAAAGGGTGCGTAGGCGGCACACTAAGTCAGCTGTGAAACCCCGCGGCTC
AACCGCGGACTTGCAGTTGAAACTGGTGAGCTTGAGTACAGGAGGGGAAAGCGGAATTACTAGTGTAGCGGTGAAATGCG
TAGATATTAGTAAGAACACCGGAGGCGAAGGCGGCTTTCTGGACTGTAACTGACGCTGAGGCGCGAAAGTGTGGGGAGCA
AACAGG
>OTU452
GTGAGGAATATTGGTCAATGGTCGAGAGACTGAACCAGCCAAGTAGCGTGCAGGATGACGGCCCTATGGGTTGTAAACTG
CTTTTATGCGGGGATAAAGTGAGGGACGCGTCCCTTTTTGTAGGTACCGCATGAATAAGGACCGGCTAATTCCGTGCCAG
CAGCCGCGGTAATACGGAAGGTCCAGGCGTTATCCGGATTTATTGGGTTTAAAGGGAGCGCAGGCCGACGGTTAAGCGTG
ACGTGAAATGTAGCCGCTCAACGGCTGAACTGCGTCGCGAACTGGCCGTCTTGAGTGGGTACGACGTCAGCGGAATTCGT
GGTGTAGCGGTGAAATGCTTAGATATCACGAAGAACCCCGATTGCGAAGGCAGCTGACGAGTCCTCTACTGACGCTAATG
CTCGAAGGTGCGGGTATCGAACAGG
>OTU453
GTGGGGAATATTGCACAATGGGGGAAACCCTGATGCAGCGACGCCGCGTGAGTGAAGAAGTATTTCGGTATGTAAAGCTC
TATCAGCAGGGAAGATAATGACGGTACCTGACTAAGAAGCCCCGGCTAAATACGTGCCAGCAGCCGCGGTAATACGTATG
GGGCAAGCGTTATCCGGATTTACTGGGTGTAAAGGGAGCGTAGGCGGCAGTACAAGTCGGGAGTGAAAACTCGGGGCTCA
ACCCCGAGACTGCTCTCGAAACTGTGCAGCTAGAGTGCAGGAGGGGCAGGCGGAATTCCTGGTGTAGCGGTGAAATGCGT
AGATATCAGGAGGAACACCGGCGGCGAAGGCGGCCTGCTGGACTGTAACTGACGCTGAGGCTCGAAAGCGTGGGGAGCGA
ACAGG
>OTU454
GTGGGGAATATTGGGCAATGGGGGCAACCCTGACCCAGCAACGCCGCGTGAGGGATGAAGGCCTTCGGGTTGTAAACCTC
TGTCCTTGGGGACGAAGAAGATGACGGTACCCAGGGAGGAAGCTCCGGCTAACTACGTGCCAGCAGCCGCGGTAATACGT
AGGGAGCGAGCGTTGTCCGGAATCACTGGGCGTAAAGGGTGCGTAGGCGGTCATTTAAGTCAGATGTGAAATACCCGGGC
TTAACTTGGGGGGTGCATCTGATACTGGGTGACTTGAGTACAGGAGAGGAAAGTGGAATTCCTAGTGTAGCGGTGAAATG
CATAGATATTAGGAGGAACACCAGTGGCGAAGGCGGCTTTCTGGACTGTAACTGACGCTGAGGCACGAAAGCGTGGGGAG
CAAACAGG
>OTU455
GTGGGGGATATTGCGCAATGGGGGAAACCCTGACGCAGCAACGCCGCGTGAATGACGAAGGTCTTCGGATTGTAAAATTC
TTTTGTTGAGGACGAAAAGAATGACGGTACTCAACGAATAAGCTCCGGCTAACTACGTGCCAGCAGCCGCGGTAATACGT
AGGGAGCGAGCGTTGTCCGGATTTACTGGGTGTAAAGGGTGCGTAGGCGGCTAAGCAAGTCAGATGTGAAATGTATGGGC
TCAACCCATGAACTGCATTTGAAACTGCATAGCTTGAGTGAAGTAGAGGCAGGCGGAATTCCCTGTGTAGCGGTGAAATG
CGTAGAGATAGGGAGGAACACCAGTGGCGAAGGCGGCCTGCTGGGCTTTAACTGACGCTGAGGCACGAAAGCGTGGGTAG
CAAACAGG
>OTU456
GCTAAGAATATTCCGCAATGGACGAAAGTCTGACGGAGCGACGCCGCGTGGATGAAGAAGGCCGGAAGGTTGTAAAATCC
TTTTAAACGGGAAGAATAAGTCCTGCAGGGAATGGCAGGGCGGTGACGGTACCGTTTGAATAAGCAACGGCTAATTACGT
GCCAGCAGCCGCGGTAACACGTAAGTTGCGAGCGTTGTTCGGAATTATTGGGCGTAAAGGGTATGTAGGCGGTTCTGAAA
GCTTGGTGTGAAAGGCAGGGGCTCAACCCCTGGACTGCATTGAGAACTGCAGGACTAGAATTACTGAAGGGCAGCCAGAA
TTCCATGTGTAGGGGTGAAATCTGTAGATATGTGGAAGAATACCAATGGCGAAGGCAGGCTGCTGGCAGATGATTGACGC
TGAGGTACGAAAGTGCGGGGAGCAAACAGG
>OTU459
GTCGGGAATATTGCGCAATGGAGGAAACTCTGACGCAGTGACGCCGCGTATAGGAAGAAGGTTTTCGGATTGTAAACTAT
TGTCGTTAGGGAAGAAAAAAGACAGTACCTAAGGAGGAAGCCCCGGCTAACTATGTGCCAGCAGCCGCGGTAATACATAG
GGGGCGAGCGTTATCCGGAATTATTGGGTGTAAAGGGTGCGTAGACGGGAGTGCAAGTTGGTTGTGAAATCCCTCGGCTT
AACTGAGGAACTGCAACCAAAACTATGCTTCTTGAGTGCGGGAGAGGAAAGTGGAATTCCTAGTGTAGCGGTGAAATGCG
TAGATATTAGGAGGAACACCAGTGGCGAAGGCGACTTTCTGGACCGTAACTGACGTTGAGGCACGAAAGTGTGGGGAGCA
AACAGG
>OTU460
GTAAGGAATCTTGCACAATGGGGGAAACCCTGATGCAGCAACGCCGCGTGAGTGATGACGGCCTTCGGGTTGTAAAGCTC
TGATCTTGGGGAAGAAGAAAGTGACGGTACCCAAGGAGAAAGCCCCGGCTAACTACGTGCCAGCAGCCGCGGTAATACGT
AGGGGGCAAGCGTTATCCGGAATTATTGGGCGTAAAGAGTGCGTAGGTGGTTACCTAAGCGCAAGGTTTAATCTTGAGGC
TCAACCTCATTCTGCCTTGCGAACTGGGCTACTTGAGTGCTGGAGGGGAAAGCGGAATTCCCAGTGTAGCGGTGAAATGC
GTAGATATTGGGAAGAACACCGGTGGCGAAGGCGGCTTTCTGGACAGTAACTGACACTGAGGCACGAAAGCGTGGGGAGC
AAACAGG
>OTU461
GTTAGGAATATTCGTCAATGGGGGAAACCCTGAACGAGCAATGCCGCGTGAAGGATGACGGTCCTATGGATTGTAAACTT
CTGTTGTTAGGGAAGAACGACTAGTATAGGAAATGATACTAGAGTGACGGTACCTTTCAAGAAAGCTCCGGCTAACTACG
TGCCAGCAGCCGCGGTAATACGTAGGGAGCGAGCGTTATCCGGATTTATTGGGTGTAAAGGGTGCGTAGGCGGTTTAATA
AGTCTGTGATCTAAGCCCGAGGCTTAACCTCGGTTCGTCACAGAAACTGTTTTACTTGAGCATGGTAGAGGCAAGTGGAA
TTTCTAGTGTAGCGGTTAAATGCGTAGATATTAGAAGGAACACCAGTGGCGAAGGCGACTTGCTGGGCCATTGCTGACGC
TGAGGCACGAAAGCGTGGGGAGCAAATAGG
>OTU462
GTGGGGAATATTGCACAATGGGGGAAACCCTGATGCAGCGACGCCGCGTGAGTGAAGAAGTATTTCGGTATGTAAAGCTC
TATCAGCAGGGAAGAAAATGACGGTACCTGACTAAGAAGCCCCGGCTAACTACGTGCCAGCAGCCGCGGTAATACGTAGG
GGGCAAGCGTTATCCGGATTTACTGGGTGTAAAGGGAGCGTAGACGGAATGGCAAGTCTGATGTGAAAGCTGGGGGCTCA
ACCCCCAAACTGCATTGGAAACTGTTAATCTGGAGTGTCGGAGAGGTAAGTGGAATTCCTAGTGTAGCGGTGAAATGCGT
AGATATTAGGAGGAACACCGGTGGCGAAGGCGGCTTACTGGACGATGACTGACGTTGAGGCTCGAAAGCGTGGGGAGCAA
ACAGG
>OTU463
GTGGGGAATATTGCACAATGGGGGAAACCCTGATGCAGCGACGCCGCGTGGGTGAAGAAGTTTTTCGGAATGTAAAGCCC
TATCAGCAGGGAAGATAATGACGGTACCTGACTAAGAAGCCCCGGCTAACTACGTGCCAGCAGCCGCGGTAATACGTAGG
GGGCAAGCGTTATCCGGATTTACTGGGTGTAAAGGGAGCGTAGACGGAATAGCAAGTCTGGAGTGAAATGTAGGGGCTTA
ACCCCTGAACTGCTTTGGAAACTGTTGATCTTGAGTACCGGAGGGGCAGGCGGAATTCCTGGTGTAGCGGTGAAATGCGT
AGATATCAGGAAGAACACCGGTGGCGAAGGCGGCCTGCTGGACGGTAACTGACGTTGAGGCTCGAAAGCGTGGGGAGCAA
ACAGG
>OTU464
GTGGGGAATATTGGGCAATGGGCGAAAGCCTGACCCAGCAACGCCGCGTGAAGGATGAAGGTCTTCGGATTGTAAACTTC
TTTGATTGGGGAAGAAAAAAATGACCTACCCAAAGAACAAGTCACGGCTAACTACGTGCCAGCAGCCGCGGTAATACGTA
GGTGACAAGCGTTATCCGGATTTACTGGGTGTAAAGGGCGTGTAGGCGGCTTTGCAAGTCAGAAGTGAAATTCCCGGGCT
TAACCTGGGCGCTGCTTCTGAAACTGTAAAGCTTGAGTACTGGAGGGGAAAGCGGAATTCCTAGTGTAGCGGTAAAATGC
ACAGATATTAGGAGGAACACCAGTGGCGAAGGCGGCTTGCTGGGGTCTAACTGACGCTGAGGCGCGAAAGCGTGGGGAGC
AAACAGG
>OTU468
GTCGAGGATCATTCGCAATGGGCGCAAGCCTGACGATGCGACGCTGCGTGGAGGATGAAGGGCTTCGGCTCGTAAACTCC
TGTCATGAGGGAAAAAGCTCCCCGCTGTCAACAACGGCGGGGGTCGATGGTACTTCAAGAGGAAGCCACGGCTAACTCTG
TGCCAGCAGCCGCGGTAATACAGAGGTGGCGAGCGTTGTTCGGATTTACTGGGCGTAAAGGGCGCGTAGGAGGCCCCGTG
TGTCGACCGTGAAATCTCCGGGCTCAACCCGGAAAGTGCGGCCGAAACTGCGGGGCTCGAGCAGAGGATGGGAAAGCGGA
ACTCAGGGTGTAGCGGTGAAATGCGTTGATATCCTGAAGAACACCGGTGGCGAAGGCGGCTTTCTGGAATCTTGCTGACT
CTGAGGCGCGAAAGTAGGGGGAGCAAACAGG
>OTU469
GTTAGGAATATTCGTCAATGGGGGAAACCCTGAACGAGCAATGCCGCGTGAGTGATGAAGGCCCTCTGGGTTGTAAAACT
CTGTTGTATGGGAAGAACGGCTATATTAGGAAATGAATATAGAGTGACGGTACCATACCAGAAAGCTCCGGCTAACTACG
TGCCAGCAGCCGCGGTAATACGTAGGGAGCGAGCGTTATCCGGATTTATTGGGCGTAAAGCGTGCGTAGGCGGTTTATTA
AGTTTAAGATAAAAGCCCGGGGCTCAACTCCGGTTCGTCTTAAAAACTGGTAGACTTGAGTGTGGTAGAGGTAAATGGAA
TTTCTAGTGTAGCGGTGAAATGCGTAGATATTAGAAGGAACACCAGTGGCGAAGGCGATTTACTGGGCCATAACTGACGC
TGAGGCACGAAAGCGTGGGGAGCAAATAGG
>OTU474
GTGGGGGATATTGCACAATGGGGGGAACCCTGATGCAGCGACGCCGCGTGGGTGAAGAAGTATTTCGGTATGTAAAGCCC
TATCAGCAGGGAAGATAATGACGGTACCTGACTAAGAAGCCCCGGCTAACTACGTGCCAGCAGCCGCGGTAATACGTAGG
GGGCGAGCGTTATCCGGATTTACTGGGTGTAAAGGGAGCGCAGACGGATGATCAAGTCAGATGTGGAAGCCCCGGGCATA
ACTCGGGGAGTGCATTTGAAACTGGTGATCTGGAGTGCTGGAGAGGTAAGCGGAATTCCTGGTGTAGCGGTGAAATGCGT
AGATATCAGGAAGAACACCGGTGGCGAAGGCGGCTTACTGGACAGTAACTGACGTTGAGGCTCGAAAGCGTGGGGAGCAA
ACAGG
>OTU475
GTGAGGAATATTGGTCAATGGGCGAGAGCCTGAACCAGCCAAGTAGCGTGAGGGACGACTGCCCTATGGGTTGTAAACCT
CTTTTGTTTGGGAATAAAGTGGGCCACGGGTGGCCTTTTGTATGTACCTTACGAATAAGCATCGGCTAATTCCGTGCCAG
CAGCCGCGGTAATACGGAAGATGCGAGCGTTATCCGGATTTATTGGGTTTAAAGGGAGCGTAGGCGGGCCTTTAAGCCAG
CGGTCAAATGTCAGGGCCCAACCTTGGCATGCCGTTGGAACTGGTGGCCTTGAATACACACAAGGAAGGTGGAATTCGTC
GTGTAGCGGTGAAATGCTTAGATATGACGAAGAACTCCGATTGCGAAGGCAGCCTTCTGGGGTGCGATTGACGCTGAGGC
TCGAAAGTGCGGGTATCGAACAGG
>OTU477
GTGAGGAATATTGGTCAATGGGCGCAGGCCTGAACCAGCCAAGTCGCGTGCGGGAGGACGGCCCTACGGGTTGTAAACCG
CTTTAGCCGGGGAGTAACGTGCGGCACGCGTGCCGCCTTGAGAGTACCCGGAGAATAAGCATCGGCTAACTCCGTGCCAG
CAGCCGCGGTAATACGGAGGATGCGAGCGTTATCCGGATTCATTGGGTTTAAAGGGTGCGCAGGCGGACGATTAAGTCAG
CGGTGAAAAGTATGCGCTCAACGCATATCGTGCCGTTGAAACTGGTTGACTAGGATACGTATGCTGTGGGAGGAATGTGT
AGTGTAGCGGTGAAATGCATAGATATTACACAGAACACCGATTGCGAAGGCATCTCACGAAGGGTTGATTGACGCTGAGG
CACGAAAGCGTGGGGATCAAACAGG
>OTU478
GTGGGGAATATTGCACAATGGGGGAAACCCTGATGCAGCGACGCCGCGTGAGTGAAGAAGTATTTCGGTATGTAAAGCTC
TATCAGCAGGGAAGATGATGACGGTACCTGACTAAGAAGCCCCGGCTAACTACGTGCCAGCAGCCGCGGTAATACGTAGG
GGGCAAGCGTTATCCGGATTTACTGGGTGTAAAGGGAGCGTAGACGGCGAGTCAAGTCTGAAGTGAAATCCCGCGGCTCA
ACTGCGGAACTGCTTTGGAAACTGTCTTGCTAGAGTGCAGGAGAGGTAAGTGGAATTCCTAGTGTAGCGGTGAAATGCGT
AGATATTAGGAGGAACACCAGTGGCGAAGGCGGCTTACTGGACTGTAACTGACGTTGAGGCTCGAAAGCGTGGGGAGCAA
ACAGG
>OTU485
GTGAGGAATATTGGTCAATGGGCGAGAGCCTGAACCAGCCAAGTAGCGTGCAGGAAGACGGCCCTATGGGTTGTAAACTG
CTTTTGTGCGGGAATAAAGTCAGGGACGTGTCCCTGTTTGCATGTACCGCAAGAATAAGGACCGGCTAATTCCGTGCCAG
CAGCCGCGGTAATACGGAAGGTCCGGGCGTTATCCGGATTTATTGGGTTTAAAGGGAGCGTAGGCCGTCGTTTAAGCGTG
TTGTGAAATGTAGGCGCCCAACGTCTGCACTGCAGCGCGAACTGGATGACTTGAGTACGCGGGAAGCAGGCGGAATTCGT
CGTGTAGCGGTGAAATGCTTAGATATGACGAAGAACTCCGATTGCGAAGGCAGCCTGCTGTAGCGCCACTGACGCTGATG
CTCGAAAGCGTGGGTATCGAACAGG
>OTU489
GTGGGGGATATTGCACAATGGGCGAAAGCCTGATGCAGCGACGCCGCGTGAGGGATGACGGCCTTCGGGTTGTAAACCTC
TTTCAGTTGGGAAGAAGCCCTTCGGGGTGACAGTACCTTCAGAAGAAGCACCGGCTAACTACGTGCCAGCAGCCGCGGTA
ATACGTAGGGTGCGAGCGTTATCCGGAATTATTGGGCGTAAAGAGCTCGTAGGCGGTTTGTCACGTCTGCTGTGAAAGTC
CAGGGCTTAACCCTGGGTTTGCAGTGGGTACGGGCAGGCTGGAGTGCAGTAGGGGAGACTGGAATTCCTGGTGTAGCGGT
GAAATGCGCAGATATCAGGAGGAACACCGATGGCGAAGGCAGGTCTCTGGGCTGTTACTGACGCTGAGGAGCGAAAGCAT
GGGGAGCGAACAGG
>OTU490
GTGGGGAATATTGCACAATGGGGGAAACCCTGATGCAGCAACGCCGCGTGAAGGATGAAGGTCTTCGGATCGTAAACTTC
TGTCCTTGGGGAAGAACAAATGACGGTACCCTTGGAGGAAGCCCCGGCTAACTACGTGCCAGCAGCCGCGGTAATACGTA
GGGGGCAAGCGTTATCCGGAATTATTGGGCGTAAAGAGTGCGTAGGTGGTTACCTAAGCGCAGGGTTTAAGGCAATGGCT
CAACCATTGTTCGCCCTGCGAACTGGGCAACTTGAGTGCAGGAGAGGAAAGTGGAATTCCTAGTGTAGCGGTGGAATGCG
TAGATATTAGGAGGAACACCAGTGGCGAAGGCGACTTTCTGGACTGTAACTGACACTGAGGCACGAAAGCGTGGGGAGCA
AACAGG
>OTU496
GTGGGGAATATTGGACAATGGGGGAAACCCTGATCCAGCGACGCCGCGTGAGTGAAGAAGTATTTCGGTATGTAAAGCTC
TATCAGCAGGGAAGAAGATGACGGTACCTGCAGAAGAAGCCCCGGCTAACTACGTGCCAGCAGCCGCGGTAATACGTAGG
GGGCAAGCGTTATCCGGATTTACTGGGTGTAAAGGGAGCGTAGACGGCAGATCAAGTCTGAAGTGAAAGCCCGCGGCTCA
ACTGCGGGACTGCTTTGGAAACTGGTCAGCTGGAGTGTCGGAGGGGCAAGCGGAATTCCTAGTGTAGCGGTGAAATGCGT
AGATATTAGGAGGAACACCGGTGGCGAAGGCGGCTTGCTGGACGATAACTGACGTTGAGGCTCGAAAGCGTGGGGAGCAA
ACAGG
>OTU500
GTGGGGAATATTGCGCAATGGGGGCAACCCTGACGCAGCAACGCCGCGTGCGGGACGAAGGCACTCGTGTCGTAAACCGC
TTTCAGCAGGGAAGACATCGACGGTACCTGCAGAAGAAGCCCCGGCTAACTACGTGCCAGCAGCCGCGGTAACACGTAGG
GGGCGAGCGTTATCCGGATTCATTGGGCGTAAAGCGCGCGCAGGCGGCCGCCTAAGCGGGACCTCTAATCCTGGGGCTCA
ACCTCAGGCCGGGTCCCGGACTGGGCGGCTCGCTCCAGGTAGGGGCAGGCGGAATTCCCGGTGTAGCGGTGGAATGCGCA
GATATCGGGAAGAACACCGACGGCGAAGGCAGCCTGCTGGGCCTCGGAGGACGCTGAGGCGCGAAAGCCGGGGGAGCGAA
CAGG
>OTU503
GTGAGGAATATTGGTCAATGGCCGAGAGGCTGAACCAGCCATGCCGCGTGCGGGATGACGGCCCTATGGGTTGTAAACCG
CTTTTGTTGGGGAGCAATAAGGTGGACGTGTCCACTGATGAGAGTACCCAGCGAATAAGCATCGGCTAACTCCGTGCCAG
CAGCCGCGGTAATACGGAGGATGCAAGCGTTATCCGGATTTATTGGGTTTAAAGGGTGCGTAGGCGGATGATTAAGCGTG
AGGTGAAAGCTCGGGGCTCAACCCCGGAACTGCCTCGCGAACTGGTTGTCTTGAATGTCCGTGCCGTGGGAGGAATGTGT
GGTGTAGCGGTGAAATGCATAGAGATCACACAGAACACCGATTGCGAAGGCATCTCACGAACGGATGATTGACGCTGAGG
CACGAAAGCGTGGGGATCAAACAGG
>OTU505
GTTAGGAATATTCGTCAATGGGGGAAACCCTGAACGAGCAATGCCGCGTGAGTGATGACGGTCTTTATGATTGTAAAACT
CTGTTGTAAGGAACGAAACCTTAGAATAGGAAATGATTCTAAGCTGACTGTACCTTACCAGAAAGCCCCGGCTAACTACG
TGCCAGCAGCCGCGGTAATACGTAGGGGGCGAGCGTTATCCGGATTTATTGGGCGTAAAGTGTGCGTAGGCGGTTTATTA
AGTCTAAGATTAAAGCCTGAGGCTTAACCTCAGTTCGTTTTAGAAACTGGTAGACTTGAGTGTGGTAGAGGCAAGTGGAA
TTTCTAGTGTAGCGGTTAAATGCGTAGATATTAGAAGGAACACCAGTGGCGAAGGCGGCTTGCTGGGCCATTACTGACGC
TGAGGCACGAAAGCGTGGGGAGCAAATAGG
>OTU509
GTGGGGAATATTGCACAATGAGCGCAAGCTTGATGCAGCGACGCCGCGTGAGGGATGACGGCTTTCGGGTTGTAAACCTC
TTTCGGCAGGGAACAAGGCCACATTTTTGTGTGGTTGAGGGTACCTGCATAAGAAGCGCCGGCTAACTACGTGCCAGCAG
CCGCGGTAATACGTAGGGCGCGAGCGTTGTCCGGAATTATTGGGCGTAAAGAGCTCGTAGGCGGCTTGTCACGTCTGCTG
TGAAAACGCGGGGCTTAACTCCGCGCTTGCAGTGGGTACGGGCAGGCTTGAGTATAGTAGGGGAGACTGGAATTCCTGGT
GTAGCGGTGGAATGCGCAGATATCAGGAGGAACACCGATGGCGAAGGCAGGTCTCTGGGCTATAACTGACGCTGAGGAGC
GAAAGCATGGGGAGCGAACAGG
>OTU510
GTGGGGAATATTGCACAATGGGGGAAACCCTGATGCAGCAACGCCGCGTGAGTGAAGAAGTATTTCGGTATGTAAAGCTC
TATCAGCAGGGAAGATGATGACGGTACCTGACTAAGAAGCTCCGGCTAAATACGTGCCAGCAGCCGCGGTAATACGTATG
GAGCAAGCGTTATCCGGATTTACTGGGTGTAAAGGGTGCGTAGGCGGTCTGCCAAGTCAGATGTGAAATACCGGGGCTCA
ACCCCGGAGCTGCATTTGAAACTGGCGGACTGGAGTCCGGGAGAGGCAGGCGGAATTCCTAGTGTAGCGGTGAAATGCGT
AGATATTAGGAAGAACACCAGTGGCGAAGGCGGCCTGCTGGACCGGTACTGACGCTGAGGCACGAAAGCGTGGGGAGCAA
ACAGG
>OTU512
GTGGGGAATATTGCACAATGGGCGCAAGCCTGATGCAGCGACGCCGCGTGAGGGATGAAGGCCTTCGGGTTGTAAACCTC
TTTCAGTAGGGAAGAAGCCGCTCTTTCGGGGGTGGTGACGGTACTTGCAGAAGAAGCGCCGGCTAACTACGTGCCAGCAG
CCGCGGTAATACGTAGGGCGCAAGCGTTATCCGGAATTATTGGGCGTAAAGAGCTCGTAGGCGGTTTGTCGCGTCTGCCG
TGAAAGTCCGGGGCTTAACCCCGGATCTGCGGTGGGTACGGGCAGACTAGAGTGCAGTAGGGGAGACTGGAATTCCTGGT
GTAGCGGTGAAATGCGCAGATATCAGGAGGAACACCGATGGCGAAGGCAGGTCTCTGGGCTGTAACTGACGCTGAGGAGC
GAAAGCATGGGGAGCGAACAGG
>OTU513
GTCGAGGATCATTCGCAATGGGCGCAAGCCTGACGATGCGACGCTGCGTGGAGGATGAAGGGCTTCGGCTCGTAAACTCC
TGTCATGGGGGAAAAAGCTCCCCGCCGTCAACAACGGCGGGGGTCGATGGTACTCCAAGAGGAAGCCACGGCTAACTCTG
TGCCAGCAGCCGCGGTAATACAGAGGTGGCGAGCGTTGTTCGGATTTACTGGGCGTAAAGGGCGCGTAGGAGGCTGGGTG
TGTCGACCGTGAAATCTCCGGGCTCAACCCGGAAAGTGCGGTCGAAACTGCCTGGCTCGAGCAGGGGATGGGAAAGCGGA
ACTCAGGGTGTAGCGGTGAAATGCGTTGATATCCTGAAGAACACCGGTGGCGAAGGCGGCTTTCTGGAACCTGACTGACT
CTGAGGCGCGAAAGTGGGGGGAGCAAACAGG
>OTU515
GTTAGGGATATTCGTCAATGGAGGAAACTCTGAACGAGCAATGCCGCGTGAGTGATGACAGTTCTTTGGATTGTAAAACT
CTGTTGTTAGGGAAGAACGACTCGTATAGGAAATGATACGGGAGTGACTGTACCTTTCAAGAAAGCTCCGGCTAACTACG
TGCCAGCAGCCGCGGTAATACGTAGGGAGCGAGCGTTATCCGGATTTATTGGGTGTAAAGGGTGCGTAGGCGGTTTAATA
AGTCTAAGGTTTAAGTCCGAAGCTCAACTTCGGTTCGCCTTAGAAACTGTTTTTCTAGAGTATGGTAGAGGCAAGTGGAA
TTTCTAGTGTAGCGGTAAAATGCGTAGATATTAGAAGGAACACCAGTGGCGAAGGCGGCTTGCTGGGCCATTACTGACGC
TGAGGCACGAAAGCGTGGGGAGCAAATAGG
>OTU518
GTGAGGAATATTGGTCAATGGGCGCGAGCCTGAACCAGCCAAGTAGCGTGCAGGATGACGGCCCTATGGGTTGTAAACTG
CTTTTATGCGGGGATAAAGTGCAGCACGTGTGCTGTTTTGTAGGTACCGCATGAATAAGGACCGGCTAATTCCGTGCCAG
CAGCCGCGGTAATACGGAAGGTCCGGGCGTTATCCGGATTTATTGGGTTTAAAGGGAGCGCAGGCCGGGGATTAAGCGTG
ACGTGAAATGTAGACGCTCAACGTCTGAATTGCGTCGCGAACTGGTTTCCTTGAGTGAGTACGACGTGGACGGAATTCGT
GGTGTAGCGGTGAAATGCTTAGATATCACGAAGAACCCCGATTGCGAAGGCAGTCCACGAGTCCTTAACTGACGCTAAAG
CTCGAAAGTGCGGGTATCGAACAGG
>OTU521
GTGGGGGATATTGCACAATGGAGGGAACTCTGATGCAGCGACGCCGCGTGGGTGAAGAAGTATTTCGGTATGTAAAGCCC
TATCAGCAGGGAAGATAATGACGGTACCTGAGTAAGAAGCCCCGGCTAACTACGTGCCAGCAGCCGCGGTAATACGTAGG
GGGCGAGCGTTATCCGGATTTACTGGGTGTAAAGGGAGCGCAGACGGTTGAGGAAGTCAGATGTGGAAGCCCCGGGCATA
ACCCGGGGAGTGCATTTGAAACTCCATGACTAGAGTACTGGAGGGGTGAGCGGAATTCCTGGTGTAGCGGTGAAATGCGT
AGATATCAGGAAGAACACCGGTGGCGAAGGCGGCTCACTGGACAGAGACTGACGTTGAGGCTCGAAAGCGTGGGGAGCAA
ACAGG
>OTU522
GTAGGGAATCTTCCACAATGGGTGCAAACCTGATGGAGCAATGCCGCGTGAATGAAGAAGGTCTTCGGATCGTAAAGTTC
TGTTATTAGTGAAGAACAAATCGAGGAGTAACTGTCTCGATTTTGACGGTAACTAACCAGAAAGTCACGGCTAACTACGT
GCCAGCAGCCGCGGTAATACGTAGGTGACAAGCGTTGTCCGGAATTATTGGGCGTAAAGGGAGCGCAGGCGGTTGGAATA
GTCTGATGTGAAAGCCCACGGCTTAACCGTGGAAGGTCATTGGAAACTGTCCAACTTGAATGCAGAAGAGGTAAGTGGAA
TTCCATGTGTAGCGGTGAAATGCGTAGATATATGGAGGAACACCAGTGGCGAAGGCGACTTACTGGTCTGTGATTGACGC
TGAGGCTCGAAAGCGTGGGTAGCGAACAGG
>OTU526
GTGGGGAATATTGCACAATGGGGGGAACCCTGATGCAGCAACGCCGCGTGAGTGAAGAAGTATTTCGGTATGTAAAGCTC
TATCAGCAGGGAAGATAATGACGGTACCTGCACAAGAAGCCCCGGCTAACTACGTGCCAGCAGCCGCGGTAATACGTAGG
GGGCAAGCGTTATCCGGATTTACTGGGTGTAAAGGGAGCGCAGACGGTTCAGTAAGTCAGAAGTGAAAACCCGCGGCCCA
ACTGCGGGACTGCTTTTGAAACTATTGGACTAGAGTGCTGGAGGGGCAAGCGGAATTCCTGGTGTAGCGGTGAAATGCGT
AGATATCAGGAGGAACACCGGTGGCGAAGGCGGCTTGCTGGACAGTGACTGACGTTGAGGCTCGAAAGCGTGGGGAGCAA
ACAGG
>OTU528
GTGGGGAATATTGCACAATGGGGGAAACCCTGATGCAGCGACGCCGCGTGAGTGAAGAAGTATTTCGGTATGTAAAGCTC
TATCAGCAGGGAAGAAAGGCCCGCAAGGGAGATGACGGTACCTGACTAAGAAGCTCCGGCTAAATACGTGCCAGCAGCCG
CGGTAATACGTATGGAGCAAGCGTTATCCGGATTTACTGGGTGTAAAGGGAGCGCAGACGGACGCGCAAGTCTGAAGTGA
AAACCCACGGCTCAACTGTGGGCCTGCTTTGGAAACTGCGTATCTAGAGTGCCGGAGGGGCAAGCGGAATTCCTAGTGTA
GCGGTGAAATGCGTAGATATTAGGAGGAACACCGGTGGCGAAGGCGGCTTGCTGGACGGTAACTGACGTTGAGGCTCGAA
GGCGTGGGGAGCAAACAGG
>OTU534
GTGGGGAATATTGGGCAATGGGCGCAAGCCTGACCCAGCAACGCCGCGTGAAGGAAGAAGGCTTTCGGGTTGTAAACTTC
TTTTACCAGGGACGAAGGATGTGACGGTACCTGGAGAAAAAGCCACGGCTAACTACGTGCCAGCAGCCGCGGTAATACGT
AGGTGGCAAGCGTTGTCCGGATTTACTGGGTGTAAAGGGCGTGTAGGCGGGAAAGCAAGTCAGATGTGAAAACTATGGGC
TCAACCCATAGCCTGCATTTGAAACTGTTTTTCTTGAGTACTGGAGAGGCAGGCGGAATTCCGTGTGTAGCGGTGAAATG
CGTAGATATAAGGAAGAACACCAGTGGCGAAGGCGGTCTACTGGACAGTAACTGACGCTGAGGCGCGAAAGCGTGGGGAG
CAAACAGG
>OTU536
GTAAGGAATATTGGTCAATGGGAGGAATCCTGAACCAGCCATGCCGCGTGCGGGAGGAAGGCCCTACGGGTCGTAAACCG
CTTTTGCCCGGGGATAGTGCGGCCCACGTGTGGGTCGAGAGAAGGTACCGGGCGAATAAGCATCGGCTAACTCCGTGCCA
GCAGCCGCGGTAATACGGAGGATGCGAGCGTTATCCGGATTTATTGGGTTTAAAGGGTGCGCAGGCGGACCGGTAAGTCA
GCGGTGAAATCCACACGCCCAACGTGTGAAGTGCCGTTGATACTGCCGGACTGGTATGCCGGGGGCGCGGCCGGAATGTG
TCGTGTAGCGGTGAAATGCATAGATATGACACAGAACGCCGATCGTGAAGACAGGTCGCGAACCGGAGATAGACGCTCAA
GCACGAAAGCGTGGGGATCAAACAGG
>OTU539
GTGGGGAATATTGCACAATGGGCGGAAGCCTGATGCAGCAACGCCGCGTGAGGGATGAAGGCTTTCGAGTCGTAAACCTC
TGTCCTTGGGGAAGAAGAACTGACGGTACCCTTGGAGGAAGCCCCGGCTAACTACGTGCCAGCAGCCGCGGTAATACGTA
GGGGGCGAGCGTTATCCGGAATTACTGGGCGTAAAGAGTGCGTAGGTGGCTTTGTAAGCGCAGGGTTTAAGGCGACGGCC
CAACCGTCGTTCGCCTTGCGAACTGCATGGCTTGAGTGCAGGAGGGGAAAGTGGAATTCCTAGTGTAGCGGTGAAATGCG
TAGATATTAGGAGGAACACCGGTGGCGAAGGCGACTTTCTGGACTGTAACTGACACTGAGGCACGAAAGCGTGGGGAGCA
AACAGG
>OTU541
GTCGAGGATCATTTGCAATGGGCGAAAGCCTGACAATGCGACGCTGCGTGCAGGATGAAGGTCTTCGGATTGTAAACTGC
TGTCAAGGGGGAAAAGGACGCGGCCCCGAACAAGGGCTGCCGTTTGATTGTACTCCTAGAGGAAGTGACGGCTAACTCTG
TGCCAGCAGCCGCGGTAATACAGAGGTCACTAGCGTTGTTCGGATTTACTGGGCGTAAAGCGTGCGCAGGCGGCCGACCT
TGTCGGATGTGAAAGCCCGGGGCTCAGCCCCGGAAGTGCATCCGAAACCGGTCGGCTGGAGTCCGGGAAGGGAGTCTGGA
ACACACGGTGTAGCGGTGAAATGCGTTGATATCGTGTGGAACACCGGAGGCGAAGGCGAGACTCTGGAACGGCACTGACG
CTCATGCACGAAAGCGTGGGGAGCAAACAGG
>OTU543
GTAGGGAATATTGCACAATGGGGGAAACCCTGATGCAGCAACGCCACGTGTGGGAAGAAGCATTTCGGTGTGTAAACCAC
TGTCGTGAGGGAATAAGGCATTTTTTCGGAGATGTTGAATGTACCTCGAAAGGAAGCACCGGCAAACTTCGTGCCAGCAG
CCGCGGTAATACGAGGGGTGCAAGCGTTGTTCGGAATCACTGGGCGTAAAGGGAGCGTAGGCGGAGAAGCAAGCGGACTG
TACAATACCGGGGCCCAACCCCGGACCTGCAGTTCGGACTGCTTTTCTTGGATAGTTCAGGGGCAGGCGGAATTCCTGGT
GTAGCGGTGGAATGCGTAGAGATCAGGAAGAACACCGATGGCGAAGGCAGCCTGCTGGGGACTCATCGACGCTGAGGCTC
GAAAGCGCGGGTAGCAAACAGG
>OTU545
GTAGGGAATTTTCGGCAATGGGCGAAAGCCTGACCGAGCAACGCCGCGTGAACGATGAAGGTCTTTGGATTGTAAAGTTC
TGTTACGAGGGAAGAATGGCTGGTATAGGGAATGATATCAGCAGAGACGGTACCTCGCCAGAAAGCCACGGCTAACTATG
TGCCAGCAGCCGCGGTAATACATAGGTGGCAAGCGTTATCCGGAATTATTGGGCGTAAAGGGTGCGTAGGCGGCCGATTA
AGTTTGTGGTGAAAGCGTAAGGCTCAACCTTATTAAGCCACAAAAACTGGACGGCTAGAGTGCAGTAGAGGCAAGTGGAA
TTCCATGTGTAGCGGTAAAATGCGTAGATATATGGAGGAACACCAGTGGCGAAGGCGGCTTGCTGGGCTGTAACTGACGC
TAAGGCACGAAAGCGTGGGGAGCAAATAGG
>OTU549
GTGGGGAATATTGCACAATGGGGGAAACCCTGATGCAGCAACGCCGCGTGGAGGAAGACGGTTTTCGGATTGTAAACTCC
TGTTCTTAAGGAAGAAGAAAGTGACGGTACTTAAGGAGCAAGCCACGGCTAACTACGTGCCAGCAGCCGCGGTAATACGT
AGGTGGCAAGCGTTGTCCGGAATTACTGGGTGTAAAGGGAGCGCAGGCGGGGGAGCAAGTCAGCTGTGAAATCCACGGGC
TTAACTCGTGAACTGCAGTTGAAACTGTTTCTCTTGAGTGAAGTAGAGGTTGGCGGAATTCCGAGTGTAGCGGTGAAATG
CGTAGATATTCGGAGGAACACCGGTGGCGAAGGCGGCCAACTGGGCTTTTACTGACGCTGAGGCTCGAAAGTGTGGGGAG
CAAACAGG
>OTU551
GTGAGGGATATTGCACAATGGGCGAAAGCCTGATGCAGCAACGCCGCGTGAAGGATGACGGTTTTCGGATTGTAAACTTC
TGTTCTAAGTGAAGATAATGACATTAGCTTAGGAGAAAGCCACGGCTAACTACGTGCCAGCAGCCGCGGTAATACGTAGG
TGGCAAGCGTTGTCCGGATTTACTGGGTATAAAGGGAGCGCAGGCGGGATAGCAAGTCAGCGGTGAAATGCAAAGGCTTA
ACCTTTGAACTGCCGTTGAAACTGTTATTCTTGAGTGAAGTAGAGGCAAGCGGAATTCCGAGTGTAGCGGTGAAATGCGT
AGATATTCGGAGGAACACCAGTGGCGAAGGCGGCTTGCTGGGCTTTTACTGACGCTGAGGCTCGAAAGTGTGGGTAGCAA
ACAGG
>OTU556
GTGAGGAATATTGGTCAATGGGCGAGAGCCTGAACCAGCCAAGTAGCGTGCAGGATGACGGCCCTATGGGTTGTAAACTG
CTTTTATGCGGGGATAAAGTGAGGGACGTGTCCCTTATTGTAGGTACCGCATGAATAAGGACCGGCTAATTCCGTGCCAG
CAGCCGCGGTAATACGGAAGGTCCGGGCGTTATCCGGATTTATTGGGTTTAAAGGGAGCGCAGGCGGAGGCTTAAGCGTG
ACGTGAAATGTAGCCGCTCAACGGCTGAGTTGCGTCGCGAACTGGGTTTCTTGAGTGAGTGCGACGTCAGCGGAATTCGT
GGTGTAGCGGTGAAATGCTTAGATATCACGAAGAACTCCGATTGCGAAGGCAGCTGACAGCAGTTTTACTGACGCTCATG
CTCGAAAGTGCGGGTATCGAACAGG
>OTU559
GTGGGGAATATTGCGCAATGGGGGGAACCCTGACGCAGCAACGCCGCGTGCAGGAAGAAGGTCTTCGGATTGTAAACTGT
TGTCGCAAGGGAAGAAGAAAGTGACGGTACCTTGTGAGAAAGTCACGGCTAACTACGTGCCAGCAGCCGCGGTAATACGT
AGGTGACAAGCGTTGTCCGGATTTACTGGGTGTAAAGGGCGTGTAGGCGGGATAGCAAGTCAGAAGTGAAATACCGAGGC
TCAACTTCGGAGCTGCTTTTGAAACTGTTATTCTTGAGTATCGGAGAGGAAAGCGGAATTCCCGGTGTAGCGGTGAAATG
CGTAGATATCGGGAGGAACACCAGTGGCGAAGGCGGCTTTCTGGACGACAACTGACGCTAAGGCGCGAAAGTGTGGGGAG
CAAACAGG
>OTU564
GTAGGGAATTTTCGGCAATGGGGGAAACCCTGACCGAGCAACGCCGCGTGAACGATGAAGGTTTTTGGATCGCAGAGTTC
TGTTGTAAGGGAAGAAAGCTAGAGATAGGGAATGATCTTTAGTTGACGGTACCTTGCCAGAAAGCCACGGCTAACTACGT
GCCAGCAGCCGCGGTAATACGTAGGTGGCGAGCGTTATCCGGATTTATTGGGCGTAAAGGGTGCGTAGGCGGTCATTTAA
GTTTGTGGTGAAAGCGTAGAGCTCAACTCTATTAAGCCACAAAAACTGGACGGCTAGAGTGCAGCAGAGGCAAGTGGAAT
TCCATGTGGAGCGGTAAAATGTGTAGATATATGGAGGAACACCAGTGGCGAAGGCGGCTTGCTGGGCTGTAACTGACGCT
GAGGCACGAAAGCGTGGGGAGCAAATAGG
>OTU569
GTCGGGAATATTGCGCAATGGAGGAAACTCTGACGCAGTGACGCCGCGTATAGGAAGAAGGTTTTAGGATTGTAAACTAT
TTTAGACAGGGAAGAAAAATGACAGTACCTGTAGAATAAGCTCCGGCTAACTACGTGCCAGCAGCCGCGGTAATACGTAG
GGAGCAAGCGTTATCCGGAATTATTGGGTGTAAAGGGTGCGTAGACGGGAATACAAGTTGGTTGTGAAATCCCCAGGCTT
AACTTGGGAACTGCAACCAAAACTATATTTCTTGAGTGCAGGAGAGGAAAGTGGAATTCCTAGTGTAGCGGTGAAATGCG
TAGATATTAGGAGGAACACCAGTGGCGAAGGCGGCTTTCTGGACTGTAACTGACGTTGAGGCACGAAAGTGTGGGGAGCA
AACAGG
>OTU571
GTAAGGAATTTTCGGCAATGGGCGAAAGCCTGACCGAGCAACGCCGCGTGAGTGATGAAGGCCCTTGGGTTGTAAAGCTC
TGTGGTAAAGGAAGAACACTATGATTAGGAAATGATTCATAGCTGACGGTACTTTACTAGAAAGTCACGGCTTACTACGT
GCCAGCAGCCGCGGTAATACGTAGGTGGCAAGCGTTATCCGGATTTATTGGGCGTAAAGGGTCCGCAGGCGGTCTGTTTA
GTCTGAGGTGAAAGCGTTGAGCTCAACTCAATTAAGCCTTAGATACTGGCAGACTAGAGTGCAGAAGAGGGTTATGGAAT
TCCATGTGTAGCGGTAAAATGCGTAGATATATGGAGGAACACCAGAGGCGAAGGCGGTAACCTGGTCTGTTACTGACGCT
CAGGGACGAAAGCGTGGGGAGCAAATAGG
>OTU573
GTGAGGAATATTGGTCAATGGACGATAGTCTGAACCAGCCAAGTCGCGTGCGGGAAGAAGGCCCTCCGGGTCGTAAACCG
CTTTAGCCGGGGAGTAACGTGGGGGTCGTGACCCTCAGTGAGAGTACCCGGAGAATAAGCATCGGCTAACTCCGTGCCAG
CAGCCGCGGTAATACGGAGGATGCGAGCGTTATCCGGATTTATTGGGTTTAAAGGGTGCGCAGGCGGCATGTCAAGTCAG
CGGTAAAATTTCGGGGCTCAACCCCGTCCCGCCGTTGAAACTGGCGCGCTTGAGTTCGTGGGAGGATCGCGGAATGCGCG
GTGTAGCGGTGAAATGCATAGATATCGCGCAGAACCCCGATTGCGAAGGCAGCGGTCCATCACGCGACTGACGCTCATGC
ACGAAAGCGTGGGTATCGAACAGG
>OTU575
GTGGGGAATATTGCACAATGGGCGAAAGCCTGATGCAGCGACGCCGCGTGAGTGAAGAAGTATTTCGGTATGTAAAGCTC
TATCAGCAGGGAAGAAGATGACGGTACCTGCACAAGAAGCTCCGGCTAAATACGTGCCAGCAGCCGCGGTAATACGTATG
GAGCAAGCGTTATCCGGATTTACTGGGTGTAAAGGGAGCGTAGACGGAATCGCAAGTCTGATGTGAAAGGCCATGGCTTA
ACTGTGGGACTGCATTGGAAACTGTGATTCTTGAGTACCGGAGGGGTAAGCGGAATTCCTAGTGTAGCGGTGAAATGCGT
AGATATTAGGAGGAACACCAGTGGCGAAGGCGGCTTACTGGACGGTAACTGACGTTGAGGCTCGAAAGCGTGGGGAGCAA
ACAGG
>OTU576
GTGGGGGATATTGCACAATGGGGGAAACCCTGATGCAGCGACGCCGCGTGGGTGAAGAAGTATTTCGGTATGTAAAGCCC
TATCAGCAGGGACGATAATGACGGTACCTGAGTAAGAAGCCCCGGCTAACTACGTGCCAGCAGCCGCGGTAATACGTAGG
GGGCAAGCGTTATCCGGATTTACTGGGTGTAAAGGGGGCGCAGACGGAAATGCAAGCCAGATGTGAAAGCCCGCGGCTTA
CCTGCGGGAGTGCATTTGGAACTGTGTATCTGGAGTACTGGAGAGGTAAGCGGAATTCCTGGTGTAGCGGTGAAATGCGT
AGATATCAGGAAGAACACCGGTGGCGAAGGCGGCTTACTGGACAGAGACTGACGTTGAGGCCCGAAAGCGTGGGGAGCAA
ACAGG
>OTU579
GTGGGGAATATTGGGCAATGGGCGAAAGCCTGACCCAGCAACGCCGCGTGAGTGAAGAAGGCCTTCGGGTTGTAAAGCTC
TGTTATGGGGGGCGAAGGAAGTGACGGTACCCCATAAGGAAGCCCCGGCTAACTACGTGCCAGCAGCCGCGGTAATACGT
AGGGGGCGAGCGTTGTCCGGAATGACTGGGCGTAAAGGGCGTGTAGGCGGCTCTTTAAGTCTGGAGTGAAAGTCCTGCAT
TTAATGTGGGAATTGCTTTGGATACTGGAGAGCTTGAGTGCAGAAGAGGTAAGCGGAATTCCCAGTGTAGCGGTGAAATG
CGTAGAGATTGGGAGGAACACCAGTGGCGAAGGCGGCTTACTGGGCTGTAACTGACGCTGAGGCGCGAAAGCGTGGGGAG
CGAACAGG
>OTU582
GTGGGGGATATTGCACAATGGGGGGAACCCTGATGCAGCGACGCCGCGTGGGTGAAGAAGTATTTCGGTACGTAAAGCCC
TATCAGCAGGGAAGAAAGAAATGACGGTACCTGACTAAGAAGCCCCGGCTAACTACGTGCCAGCAGCCGCGGTAATACGT
AGGGGGCGAGCGTTATCCGGATTTACTGGGTGTAAAGGGGGCGCAGACGGACAGGCAAGTCAGGTGTGGAAGCCCCGGGC
ACAACTCGGGGAGCGCACTTGAAACTGCAGGTCTGGAGTGCTGGAGGGGTGAGCGGAATTCCTGGTGTAGCGGTGAAATG
CGTAGATATCAGGAAGAACACCGGCGGCGAAGGCGGCTCACTGGACAGTAACTGACGTTGAGGCCCGAAAGCGTGGGGAG
CAAACAGG
>OTU583
GTGGGGAATATTGCACAATGGGGGAAACCCTGATGCAGCGACGCCGCGTGGGTGATGAAGTATTTCGGTATGTAAAGCCC
TTTTAGCAGGGAAGAAAATGACGGTACCTGCAGAAACAGCCCCGGCTAACTACGTGCCAGCAGCCGCGGTAATACGTAGG
GGGCAAGCGTTATCCGGATTTACTGGGTGTAAAGGGAGCGTAGACGGTATGGCAAGCCCGATGTGAAAGCCCGCAGCTCA
ACTGCGGGACTGCATTAGGAACTGTCAAACTAGAGTGTCGGAGAGGCAAGTGGAATTCCTAGTGTAGCGGTGAAATGCGT
AGATATTAGGAGGAACACCAGTGGCGAAGGCGGCTTGCTGGACGATGACTGACGTTGAGGCTCGAAAGCGTGGGGAGCAA
ACAGG
>OTU584
GTGGGGAATATTGGACAATGGGGGAAACCCTGATCCAGCGACGCCGCGTGAACGATGAAGTATTTCGGTATGTAAAGTTC
TATCAGCAGGGAAGATAATGACGGTACCTGACTAAGAAGCACCGGCTAAATACGTGCCAGCAGCCGCGGTAATACGTATG
GTGCAAGCGTTATCCGGATTTACTGGGTGTAAAGGGTGCGTAGGCGGAATGGTAAGTCAGATGTGAAAACTATGGGCTCA
ACCCATAGCCTGCATTTGAAACTGCCGATCTAGAGTGCAGGAGAGGAAAGTGGAATTCCTAGTGTAGCGGTGAAATGCGT
AGATATTAGGAGGAACACCAGTGGCGAAGGCGGCTTTCTGGACTGTAACTGACGCTGAGGCACGAAAGCGTGGGGAGCAA
ACAGG
>OTU587
GTCGAGGATCATTCGCAATGGGCGAAAGCCTGACGATGCGACGCTGCGTGGAGGATGAAGGCCTTCGGGTCGTAAACTCC
TGTCATGAGGGAAAAGGCGAGGGTACCCAACACGTACCTTAGTTGATGGTACCTCAAGAGGAAGGGACGGCTAACTCTGT
GCCAGCAGCCGCGGTAATACAGAGGTCCCTAGCGTTGTTCGGATTTACTGGGCGTAAAGGGCACGTAGGTGGCTAGGCGT
GTCGCGTGTGAAATCTCCGGGCCCAACCCGGAAAGTGCGCGCGAAACTACCTGGCTGGAGTACGGGAGAGGGAGTCGGAA
TGCAGGGTGTAGCGGTGAAATGCGTTGATATCCTGCAGAACACCGGAGGCGAAGGCGGACTCCTGGAACGTTACTGACGC
TAAGGTGCGAAAGTCGGGGGAGCAAACAGG
>OTU594
GTGGGGAATATTGCACAATGGGGGGAACCCTGATGCAGCGACGCCGCGTGAAGGAAGAAGTATCTCGGTATGTAAACTTC
TATCGACAGGGAAGAAAATGACGGTACCTGAATAAGAAGCCCCGGCTAACTACGTGCCAGCAGCCGCGGTAATACGTAGG
GGGCAAGCGTTATCCGGATTTACTGGGTGTAAAGGGAGCGCAGACGGCTGTGCAAGTCAGATGTGAAAGGCTGGGGCTCA
ACCCCGGAACTGCATTTGAAACTGTGCAGCTGGAGTGCCGGAGAGGTAAGCGGAATTCCTAGTGTAGCGGTGAAATGCGT
AGATATTAGGAGGAACACCAGTGGCGAAGGCGGCTTACTGGACGGTAACTGACGTTGAGGCTCGAAAGCGTGGGGAGCAA
ACAGG
>OTU597
GTAGGGAATCTTCCGCAATGGACGCAAGTCTGACGGAGCAACGCCGCGTGAGTGAAGAAGGGTTTCGGCTCGTAAAACTC
TGTTGTTAAGGAAGAATGACACATGGAGTAACTGCCATGTGTGTGACGGTACTTAACCAGAAAGCCACGGCTAACTACGT
GCCAGCAGCCGCGGTAATACGTAGGTGGCAAGCGTTATCCGGAATTATTGGGCGTAAAGCGCGCGTAGGCGGTTTCTTAA
GTCTGATGTGAAAGCCCCCGGCTCAACCGGGGAGGGTCATTGGAAACTGGGGAACTTGAGTGCAGAAGAGGAGAGTGGAA
TTCCATGTGTAGCGGTGAAATGCGCAGAGATATGGAGGAACACCAGTGGCGAAGGCGGCTCTCTGGTCTGTAACTGACGC
TGAGGCGCGAAAGTGTGGGGAGCAAACAGG
>OTU599
GTCGGGAATATTGCGCAATGGAGGAAACTCTGACGCAGTGACGCCGCGTGCAGGAAGAAGGTTTTCGGATTGTAAACTGC
TTTAGACAGGGAAGAAACAAGACAGTACCTGTAGAATAAGCTCCGGCTAACTACGTGCCAGCAGCCGCGGTAATACGTAG
GGAGCAAGCGTTATCCGGATTTATTGGGTGTAAAGGGTGCGTAGACGGGAAGACAAGTTGGTTGTGAAATCCCTCGGCTT
AACTGAGGAACTGCAACCAAAACTATCATTCTTGAGTACTGGAGAGGAAAGTGGAATTCCTAGTGTAGCGGTGAAATGCG
TAGATATTAGGAGGAACACCAGTGGCGAAGGCGACTTTCTGGACAGCAACTGACGTTGAGGCACGAAAGTGTGGGGAGCA
AACAGG
>OTU612
GTGAGGGATATTGCACAATGGGGGGAACCCTGATGCAGCAACGCCGCGTGAGTGAAGAAGTATTTCGGTATGTAAAGCTC
TATCAGCAGGGAAGATAATGACGGTACCTGACTAAGAAGCTCCGGCTAAATACGTGCCAGCAGCCGCGGTAATACGTATG
GAGCAAGCGTTATCCGGATTTACTGGGTGTAAAGGGTGCGTAGGTGGCTGTGCAAGTCAGATGTGAAAGCTCGGGGCTCA
ACCCCGGAACTGCATTTGAAACTGCATGGCTGGAGTCCGGGAGAGGCAGGCGGAATTCCTAGTGTAGCGGTGAAATGCGT
AGATATTAGGAAGAACACCAGTGGCGAAGGCGGCCTGCTGGACCGGTACTGACACTGAGGCACGAAAGCGTGGGGAGCAA
ACAGG
>OTU614
GTGGGGAATATTGGGCAATGGGCGCAAGCCTGACCCAGCAACGCCGCGTGAGGGAAGAAGGCTTTCGGGTTGTAAACCTC
TGTCCTTGGTGACGAACAAGATGACGGTACCCGAGGAGGAAGCCCCGGCTAACTACGTGCCAGCAGCCGCGGTAATACGT
AGGGGGCGAGCGTTATCCGGATTTACTGGGTGTAAAGGGCGCGTAGGCGGGGGCGCAAGTCAGGTGTGAAATCTATGGGC
TTAACCCATAAACTGCACTTGAAACTGCATCTCTTGAGTGCTGGAGAGGTAGACGGAATTCCTTGTGTAGCGGTGAAATG
CGTAGATATAAGGAAGAACACCAGTGGCGAAGGCGGTCTACTGGACAGTAACTGACGCTGAGGCGCGAAAGCGTGGGGAG
CAAACAGG
>OTU620
GTGGGGAATATTGCGCAATGGGCGCAAGCCTGACGCAGCGACGCCGCGTGCGGGACGGAGGCCCTCGGGCCGTGAACCGC
TTTCGGCGGGGACGATACTGACGGTACCCGCAGAAGAAGCCCCGGCTAACTACGTGCCAGCAGCCGCGGTAATACGTAGG
GGGCGAGCGTTATCCGGATTCATTGGGCGTAAAGCGCGCGTAGGCGGCCGGACCAGTCGGGGGTGCAATCCCGGGGCCCA
ACCCCGGAACCGCCCCCGATACTGTCCGGCTCGGGTCCCGCAGGGGACGGCGGAACTCCCGGTGTAGCGGTGGAATGCGC
AGATATCGGGAGGAACACCGGCGGCGAAGGCGGCCGTCTGGGCGGCGACCGACGCTGAGGCGCGAGAGCCGGGGGAGCGA
ACAGG
>OTU621
GTGGGGAATATTGCACAATGGGCGAAAGCCTGATGCAGCGACGCCGCGTGAGTGATGAAGTATTTCGGTATGTAAAGCTC
TATCAGCAGGGAAGAAAAATGACGGTACCTGACTAAGAAGCCCCGGCTAACTACGTGCCAGCAGCCGCGGTAATACGTAG
GGGGCAAGCGTTATCCGGATTTACTGGGTGTAAAGGGAGCGCAGGCGGAAGGCTAAGTCTGATGTGAAAACCCGGGGCTC
AACTCCGGGACTGCATTGGAAACTGGTCATCTTGAGTGTCGGAGGGGTAAGTGGAATTCCTAGTGTAGCGGTGAAATGCA
TAGATATTAGGAGGAACACCAGTGGCGAAGGCGGCTTACTGGACGACAACTGACGCTGAGGCTCGAAAGCGTGGGGAGCA
AACAGG
>OTU625
GTAGGGAATTTTCGGCAATGGGGGAAACCTTGACCGAGCAACGCCGCGTGAACGATGAAGGTCTTATGGATTGTAAAGTT
CTGTTACGAGGGAAGAATACCATGGATAGGAAATGATCTGTGGCTGACGGTACCTCGCCAGAAAGCCACGGCTAACTACG
TGCCAGCAGCCGCGGTAATACGTAGGTGGCAAGCGTTATCCGGAATCATTGGGCGTAAAGGGTGCGTAGGCGGCTTCTTA
AGTTGGTAGTGAAATCGTAGGGCTCAACTCTATCTAGCTACAAAAACTGGGAGGCTGGAGTGCGGTAGAGGCTAGTGGAA
TTCCTAGTGTAGCGGTAAAATGCGTAGATATTAGGAGGAACACCGGTGGCGAAGGCGACTAGCTGGGCCGTAACTGACGC
TGAGGCACGAAAGCGTGGGGAGCAAATAGG
>OTU627
GTGGGGAATATTGCACAATGGGCGCAAGCCTGATGCAGCGATGCCGCGTGAGGGAAGAAGGTTTTCGGATTGTAAACCTC
TGTTGACAGGGACGATAATGACGGTACCTGTTCAGAAAGCTCCGGCTAACTACGTGCCAGCAGCCGCGGTAATACGTAGG
GAGCGAGCGTTGTCCGGAATTACTGGGTGTAAAGGGAGTGCAGGCGGGACTGCAAGTCAGATGTGAAATTTAGGGGCTCA
ACCCCTCAAACTGCATTTGAAACTGTGGTTCTTGAGTGAAGTAGAGGTAAGCGGAATTCCAAGTGTAGCGGTGAAATGCG
TAGATATTTGGAGGAACATCAGTGGCGAAGGCGGCTTACTGGGCTTTAACTGACGCTGAGGCTCGAAAGCGTGGGGAGCA
AACAGG
>OTU629
GTGGGGGATATTGTGCAATGGGGGAAACCCTGACACAGCAATGCCGCGTGAAGGATGAAGGTCTTCGGATTGTAAACTTC
TTTTGTCAAGGACGATAATGACGGTACTTGACGAATAAGCTCCGGCTAACTACGTGCCAGCAGCCGCGGTAATACGTAGG
GAGCAAGCGTTGTCCGGATTTACTGGGTGTAAAGGGTGCGTAGGCGGATTGGCAAGTCAGTCGTGAAATCTGTGGGCTCA
ACTCACAAATTGCGATTGAAACTGTCAGTCTTGAGTGAAGTAGAGGCAGGCGGAATTCCCGGTGTAGCGGTGAAATGCGT
AGAGATCGGGAGGAACACCAGTGGCGAAGGCGGCCTGCTGGGCTTTAACTGACGCTGAGGCACGAAAGCATGGGTAGCAA
ACAGG
>OTU631
GTGGGGAATATTGCACAATGGGCGCAAGCCTGATGCAGCAACGCCGCGTGAACGAAGAAGGCCTTTGGGTCGTAAAGTTC
TGTTCTGAGGGAAGAAGAAAGTGACGGTACCTCAGGAGAAAGCCCCGGCTAACTACGTGCCAGCAGCCGCGGTAATACGT
AGGGGGCGAGCGTTGTCCGGAATTACTGGGCGTAAAGAGTACGTAGGCGGTCCTGTAAGCGTATGGTGAAAGGCATCGGC
TCAACCAGTGTCAGCCGTGCGAACTGCAGGACTTGAGTGCGGGAGAGGAAAGCGGAATTCCTGGTGTAGCGGTGAAATGC
GTAGAGATCAGGATGAACACCGGTGGCGAAGGCGGCTTTCTGGACCGTAACTGACGCTGAGGCGCGAAAGTGTGGGGAGC
AAACAGG
>OTU632
GTGGGGAATATTGGACAATGGGGGAAACCCTGATCCAGCGACGCCGCGTGAGTGAAGAAGTATTTCGGTATGTAAAGCTC
TATCAGCAGGGAAGAAAATGACGGTACCTGACTAAGAAGCCCCGGCTAACTACGTGCCAGCAGCCGCGGTAATACGTAGG
GGGCAAGCGTTATCCGGATTTACTGGGTGTAAAGGGAGCGTAGACGGTGTGACAAGTCTGATGTGAAAACCCGGGGCTCA
ACTCCGGGATTGCATTGGAAACTGCCATACTTGAGTGCAGGAGAGGTAAGCGGAATTCCTAGTGTAGCGGTGAAATGCGT
AGATATTAGGAGGAACACCGGCGGCGAAGGCGGCTTACTGGACTGTAACTGACGTTGAGGCTCGAAAGCGTGGGGAGCAA
ACAGG
>OTU633
GTGGGGGATATTGCACAATGGGGGGAACCCTGATGCAGCGACGCCGCGTGAGGGAAGAAGGTTTTCGGATTGTAAACCTC
TGTCTTTGGGGACGATAATGACGGTACCCAAGGAGGAAGCTCCGGCTAACTACGTGCCAGCAGCCGCGGTAATACGTAGG
GAGCAAGCGTTGTCCGGAATTACTGGGTGTAAAGGGAGCGTAGGCGGGTTTGCAAGTTAAATGTGAAATCTATGGGCTCA
ACCCATAAACTGCGTTTAAAACTGCAGATCTTGAGTGGAGTAGAGGCAGGCGGAATTCCTAGTGTAGCGGTGAAATGCGT
AGATATTAGGAGGAACACCAGTGGCGAAGGCGGCCTGCTGGGCTCTAACTGACGCTGAGGCTCGAAAGCGTGGGTAGCAA
ACAGG
